# Supplementary material for: FeCu dual-single-atom catalyst promotes gradient H2O2 activation for enhanced methane oxidation to methanol
Source: Nat Commun. 2026 Mar 5;17:3526. doi: 10.1038/s41467-026-70179-8 (PMC13087317; doi:10.1038/s41467-026-70179-8)
Supplement: Supplementary file 3 — Source Data [file 41467_2026_70179_MOESM3_ESM.xlsx]

## Sheet: Fig.1A
H-ZSM-5	0.6395	0	0.0623	0	0	91.1228
Fe-ZSM-5-C	6.5619	10.3541	0.7525	0.1391	2.1432	37.16
Fe-ZSM-5-I	2.2229	8.6282	0.9793	0.2438	0	18.42
Cu-ZSM-5-C	1.6854	0	0.0121	0.0512	0	96.32
Cu-ZSM-5-I	2.1415	0	0.0171	0.0634	0	96.3771
Fe-Cu-ZSM-5-CI	20.1986	1.88463	0.1841	0.15235	0	90.0932
Fe-Cu-ZSM-5-CC	10.3643	0.8941	0.2004	0.1731	0	89.1024
Fe-Cu-ZSM-5-II	9.5671	2.4123	0.0958	0.3288	0	77.1291
Fe-Cu-ZSM-5-IC	7.8645	3.1121	0.1543	0.2056	0	69.3733
Fe/ZSM-C//Cu/ZSM-I	3.8412	3.5641	0.2121	0.04	0.55	46.8017

## Sheet: Fig.1B
3.003	0.09531	-0.91629	-0.69315	-1.20397
2.91545	0.91629	0.23111	0.40547	-0.10536
2.83286	1.8563	0.75142	0.87547	0.74194
2.75482	2.37955	1.75786	1.93152	1.82455

## Sheet: Fig.1C
1	20.0564	1.6487	0.1899	0.1598	90.9389
2	19.8542	1.5423	0.1742	0.1454	91.4262
3	18.9742	1.6986	0.1624	0.1661	90.3477
4	19.9879	1.8462	0.2447	0.17	89.8381
5	19.5741	2.0111	0.2918	0.141	88.9005
6	19.2351	1.9999	0.1236	0.214	89.1645
7	19.1211	1.7846	0.1444	0.199	89.9855
8	19.4365	1.3756	0.1863	0.146	91.9227
9	19.3154	1.3962	0.2852	0.1561	91.3132
10	19.2458	1.4752	0.2183	0.1492	91.2621
11	18.9124	1.4698	0.1921	0.1456	91.2765
12	18.9152	1.4859	0.1891	0.1411	91.2398

## Sheet: Fig.1D
90.1	20.2	81	40.2	80	3.9	74	8.2	85	8.2	12	1.2	12	0.14	86.4	0.55	64	0.62	14	6	5	0.01	1.2	0.65	8	0.38	75	2.9	5	3	8	1.53	5.4	0.04

## Sheet: Fig.1E
Temperature (℃）	80	70	50	50	50	50	50	50	70	50	25	80	50	50	75	75	50
Concentration of H2O2 (mol/L)	0.1	0.489	0.5	0.5	0.5	0.5	0.5	0.5	0.5	0.5	0.5	5	0.5	1	0.5	0.5	0.25
selectivity of methanol (%)	90.1	81	80	74	85	12	12	86.4	64	14	5	1.2	8	75	5	8	5.4
Yield of methanol (mmol/gcat*h)	20.2	40.2	3.9	8.2	8.2	1.2	0.14	0.55	0.62	6	0.01	0.65	0.38	2.9	3	1.53	0.04
H2O2 utilization (%)	74.6	7.32	0.68	4.72	3.39	7.45	0.32	0.11	0.5	34.97	3.48	4.84	2.84	0.29	39.46	12.32	0.21

## Sheet: Fig.3A
2996.32	0	3455	0.000138109
2997.32	-0.00361	3455.1	-0.000730116
2998.32	-0.00767	3455.2	0.00142
2999.32	-0.01136	3455.3	0.00124
3000.32	-0.02319	3455.4	0.0024
3001.33	-0.02467	3455.5	-0.00198
3002.33	-0.00456	3455.6	0.00172
3003.33	0.01221	3455.7	-0.000896238
3004.33	0.01313	3455.8	0.000923272
3005.33	0.000461	3455.9	0.00357
3006.33	-0.01648	3456	-0.00143
3007.33	-0.0248	3456.1	-0.000661159
3008.33	-0.02	3456.2	-0.00106
3009.33	-0.02147	3456.3	0.00144
3010.33	-0.01113	3456.4	0.000476622
3011.34	-0.0043	3456.5	0.00356
3012.34	-0.00107	3456.6	0.0026
3013.34	-0.00581	3456.7	0.000147512
3014.34	-0.03595	3456.8	0.00107
3015.34	-0.04948	3456.9	-0.00178
3016.34	-0.04872	3457	-0.000296004
3017.34	-0.05963	3457.1	0.00111
3018.34	-0.06306	3457.2	0.00493
3019.34	-0.06062	3457.3	0.00358
3020.34	-0.0527	3457.4	-0.00476
3021.35	-0.02898	3457.5	-0.00245
3022.35	-0.0082	3457.6	0.000355949
3023.35	-0.00408	3457.7	0.00124
3024.35	-0.01924	3457.8	0.000727373
3025.35	-0.02674	3457.9	0.00421
3026.35	-0.02619	3458	0.00222
3027.35	-0.02603	3458.1	-0.00135
3028.35	-0.02142	3458.2	-0.00203
3029.35	-0.01825	3458.3	-0.00486
3030.35	-0.02781	3458.4	-0.00013615
3031.36	-0.0344	3458.5	-0.000991837
3032.36	-0.02965	3458.6	0.00189
3033.36	-0.0268	3458.7	-0.00152
3034.36	-0.02394	3458.8	0.00128
3035.36	-0.02297	3458.9	0.000859017
3036.36	-0.01943	3459	-0.00214
3037.36	-0.0259	3459.1	0.000116168
3038.36	-0.03952	3459.2	0.00248
3039.36	-0.04575	3459.3	0.0013
3040.36	-0.04876	3459.4	-0.00381
3041.37	-0.04264	3459.5	0.00521
3042.37	-0.04645	3459.6	0.00197
3043.37	-0.06944	3459.7	0.00303
3044.37	-0.07123	3459.8	-0.00335
3045.37	-0.05921	3459.9	-0.00156
3046.37	-0.04427	3460	0.00176
3047.37	-0.02227	3460.1	-0.000230181
3048.37	-0.000365	3460.2	0.000725806
3049.37	0.00467	3460.3	0.0047
3050.37	-0.01752	3460.4	-0.000611009
3051.38	-0.04377	3460.5	-0.00333
3052.38	-0.03507	3460.6	-0.00112
3053.38	-0.01405	3460.7	0.00145
3054.38	-0.00451	3460.8	-0.00168
3055.38	0.00437	3460.9	-0.00297
3056.38	0.02124	3461	-0.00187
3057.38	0.02623	3461.1	-0.00228
3058.38	0.00355	3461.2	-1.86104e-05
3059.38	-0.02443	3461.3	0.000244678
3060.38	-0.0412	3461.4	0.000976557
3061.39	-0.0417	3461.5	-5.6223e-05
3062.39	-0.02747	3461.6	0.00143
3063.39	-0.02424	3461.7	-0.000968329
3064.39	-0.02442	3461.8	-0.00248
3065.39	-0.01538	3461.9	0.000891929
3066.39	-0.000459	3462	0.00352
3067.39	-0.00533	3462.1	-0.00035399
3068.39	-0.01432	3462.2	-0.000603173
3069.39	-0.01018	3462.3	-0.000220778
3070.39	-0.00743	3462.4	0.00169
3071.4	-0.00698	3462.5	0.00132
3072.4	-0.02001	3462.6	-0.00335
3073.4	-0.02321	3462.7	0.000507966
3074.4	-0.01685	3462.8	0.00361
3075.4	-0.01045	3462.9	0.000435875
3076.4	0.01791	3463	0.000575356
3077.4	0.02486	3463.1	0.00358
3078.4	0.01983	3463.2	0.000841778
3079.4	-0.00759	3463.3	0.00228
3080.4	-0.0486	3463.4	0.000507966
3081.41	-0.06025	3463.5	0.000459383
3082.41	-0.04782	3463.6	-0.00148
3083.41	-0.04258	3463.7	0.00171
3084.41	-0.03441	3463.8	0.000685059
3085.41	-0.01446	3463.9	0.0019
3086.41	-0.000539	3464	-0.000698772
3087.41	0.0047	3464.1	0.00309
3088.41	0.00151	3464.2	0.00114
3089.41	-0.01208	3464.3	0.0025
3090.41	-0.01771	3464.4	5.03461e-05
3091.42	-0.02039	3464.5	0.000431174
3092.42	-0.02969	3464.6	-0.00134
3093.42	-0.03919	3464.7	0.00501
3094.42	-0.04763	3464.8	-0.000824147
3095.42	-0.05699	3464.9	0.00104
3096.42	-0.06408	3465	0.001
3097.42	-0.0605	3465.1	0.00505
3098.42	-0.04321	3465.2	0.0024
3099.42	-0.02579	3465.3	-0.00198
3100.42	-0.01637	3465.4	0.00172
3101.43	-0.01909	3465.5	-0.000896238
3102.43	-0.02801	3465.6	0.000923272
3103.43	-0.0305	3465.7	0.00357
3104.43	-0.02637	3465.8	-0.00143
3105.43	-0.03273	3465.9	-0.000661159
3106.43	-0.04336	3466	-0.00106
3107.43	-0.05755	3466.1	0.00144
3108.43	-0.06947	3466.2	0.000476622
3109.43	-0.06389	3466.3	0.00356
3110.43	-0.05015	3466.4	0.0026
3111.44	-0.03731	3466.5	0.000147512
3112.44	-0.03114	3466.6	0.00107
3113.44	-0.0409	3466.7	-0.00178
3114.44	-0.03815	3466.8	-0.000296004
3115.44	-0.02965	3466.9	0.00111
3116.44	-0.03189	3467	0.00493
3117.44	-0.03382	3467.1	0.00358
3118.44	-0.02491	3467.2	-0.00476
3119.44	-0.00318	3467.3	-0.00245
3120.44	0.01467	3467.4	0.000355949
3121.45	0.00848	3467.5	0.00124
3122.45	-0.00373	3467.6	0.000727373
3123.45	-0.01945	3467.7	0.00421
3124.45	-0.01997	3467.8	0.00222
3125.45	-0.02232	3467.9	-0.00135
3126.45	-0.03128	3468	-0.00203
3127.45	-0.04434	3468.1	-0.00486
3128.45	-0.04192	3468.2	-0.00013615
3129.45	-0.01649	3468.3	-0.000991837
3130.45	0.00307	3468.4	0.00189
3131.46	0.01536	3468.5	-0.00152
3132.46	0.01089	3468.6	0.00128
3133.46	0.01541	3468.7	0.000859017
3134.46	0.00884	3468.8	-0.00214
3135.46	0.00473	3468.9	0.000116168
3136.46	0.00619	3469	0.00248
3137.46	0.00833	3469.1	0.0013
3138.46	0.00954	3469.2	-0.00381
3139.46	-0.00587	3469.3	0.00521
3140.46	-0.01486	3469.4	0.00197
3141.47	-0.01395	3469.5	0.00303
3142.47	-0.00484	3469.6	-0.00335
3143.47	0.00339	3469.7	-0.00156
3144.47	0.01911	3469.8	0.00176
3145.47	0.04841	3469.9	0.00298
3146.47	0.05234	3470	-0.0027
3147.47	0.0374	3470.1	-0.00174
3148.47	0.02017	3470.2	-0.00179
3149.47	0.02405	3470.3	0.00492
3150.47	0.03026	3470.4	0.00359
3151.48	0.0228	3470.5	0.000934243
3152.48	0.00178	3470.6	-0.000154956
3153.48	-0.01394	3470.7	-0.00356
3154.48	-0.02965	3470.8	0.00246
3155.48	-0.04165	3470.9	-0.000902507
3156.48	-0.03243	3471	-3.27151e-05
3157.48	-0.02298	3471.1	0.00114
3158.48	-0.01838	3471.2	-0.00035399
3159.48	-0.03185	3471.3	-0.000448021
3160.48	-0.05056	3471.4	0.00149
3161.49	-0.05272	3471.5	0.000351247
3162.49	-0.05748	3471.6	0.000274455
3163.49	-0.07191	3471.7	-0.00179
3164.49	-0.09272	3471.8	0.00062864
3165.49	-0.10564	3471.9	-0.000103239
3166.49	-0.0928	3472	0.00214
3167.49	-0.05975	3472.1	0.00194
3168.49	-0.0466	3472.2	0.00265
3169.49	-0.0562	3472.3	-0.000551456
3170.49	-0.04952	3472.4	0.00247
3171.5	-0.03962	3472.5	0.000426472
3172.5	-0.03377	3472.6	-0.000393169
3173.5	-0.0348	3472.7	0.00118
3174.5	-0.02728	3472.8	-0.0025
3175.5	-0.01265	3472.9	-0.00213
3176.5	-0.02245	3473	0.00177
3177.5	-0.02573	3473.1	-0.000601606
3178.5	-0.00393	3473.2	-0.000100104
3179.5	0.00702	3473.3	-0.00156
3180.5	0.01209	3473.4	-0.00527
3181.51	0.00894	3473.5	0.000597296
3182.51	-0.00169	3473.6	-0.000205106
3183.51	-0.02096	3473.7	-0.00366
3184.51	-0.02937	3473.8	-0.000516978
3185.51	-0.02647	3473.9	0.01
3186.51	-0.02903	3474	0.000236842
3187.51	-0.04464	3474.1	-0.00147
3188.51	-0.05914	3474.2	-0.00148
3189.51	-0.0611	3474.3	0.000542445
3190.51	-0.05084	3474.4	0.0046
3191.52	-0.04488	3474.5	8.16899e-05
3192.52	-0.04532	3474.6	0.00334
3193.52	-0.03609	3474.7	0.00359
3194.52	-0.0258	3474.8	-0.0017
3195.52	-0.0221	3474.9	0.0021
3196.52	-0.02645	3475	0.000462518
3197.52	-0.02697	3475.1	0.000812002
3198.52	-0.03077	3475.2	-0.000692503
3199.52	-0.03754	3475.3	-0.00152
3200.52	-0.02168	3475.4	0.00119
3201.53	0.0101	3475.5	-0.00116
3202.53	0.01878	3475.6	0.00492
3203.53	-0.00802	3475.7	0.00359
3204.53	-0.04488	3475.8	0.000934243
3205.53	-0.07305	3475.9	-0.000154956
3206.53	-0.07978	3476	-0.00356
3207.53	-0.07307	3476.1	0.00246
3208.53	-0.06267	3476.2	-0.000902507
3209.53	-0.06738	3476.3	-3.27151e-05
3210.53	-0.06246	3476.4	0.00114
3211.54	-0.0524	3476.5	-0.00035399
3212.54	-0.04674	3476.6	-0.000448021
3213.54	-0.04612	3476.7	0.00149
3214.54	-0.03765	3476.8	0.000351247
3215.54	-0.01405	3476.9	0.000274455
3216.54	0.00193	3477	-0.00179
3217.54	0.00109	3477.1	0.00062864
3218.54	-0.02182	3477.2	-0.000103239
3219.54	-0.04508	3477.3	0.00214
3220.54	-0.05523	3477.4	0.00194
3221.55	-0.05081	3477.5	0.00265
3222.55	-0.0342	3477.6	-0.000551456
3223.55	-0.02502	3477.7	0.00247
3224.55	-0.04201	3477.8	0.000426472
3225.55	-0.06812	3477.9	-0.000393169
3226.55	-0.07482	3478	0.00118
3227.55	-0.06746	3478.1	-0.0025
3228.55	-0.05309	3478.2	-0.00213
3229.55	-0.03256	3478.3	0.00177
3230.55	-0.0183	3478.4	-0.000601606
3231.56	-0.0276	3478.5	-0.000100104
3232.56	-0.03655	3478.6	-0.00156
3233.56	-0.04803	3478.7	-0.00525
3234.56	-0.04027	3478.8	0.000658725
3235.56	-0.03092	3478.9	-7.13996e-05
3236.56	-0.02839	3479	-0.00343
3237.56	-0.03205	3479.1	-0.00016322
3238.56	-0.04413	3479.2	0.0105
3239.56	-0.04545	3479.3	0.000904587
3240.56	-0.04223	3479.4	-0.00060409
3241.57	-0.03566	3479.5	-0.000402522
3242.57	-0.03906	3479.6	0.00185
3243.57	-0.04024	3479.7	0.00616
3244.57	-0.04386	3479.8	0.00192
3245.57	-0.05809	3479.9	0.00548
3246.57	-0.05764	3480	0.00604
3247.57	-0.05461	3480.1	0.00108
3248.57	-0.04679	3480.2	0.00523
3249.57	-0.04465	3480.3	0.00397
3250.57	-0.04509	3480.4	0.00472
3251.58	-0.0484	3480.5	0.00561
3252.58	-0.0589	3480.6	0.00564
3253.58	-0.05623	3480.7	0.00309
3254.58	-0.04908	3480.8	0.00583
3255.58	-0.03375	3480.9	0.00871
3256.58	-0.0188	3481	0.00807
3257.58	-0.02268	3481.1	0.00353
3258.58	-0.03226	3481.2	0.01313
3259.58	-0.04539	3481.3	0.0105
3260.58	-0.03894	3481.4	0.01221
3261.59	-0.02442	3481.5	0.00651
3262.59	-0.02173	3481.6	0.00903
3263.59	-0.02204	3481.7	0.01308
3264.59	-0.02044	3481.8	0.0151
3265.59	-0.02614	3481.9	0.01028
3266.59	-0.03412	3482	0.01211
3267.59	-0.02915	3482.1	0.01295
3268.59	-0.02075	3482.2	0.01488
3269.59	-0.00065	3482.3	0.01924
3270.59	0.01793	3482.4	0.01565
3271.6	0.00747	3482.5	0.01612
3272.6	-0.01757	3482.6	0.01996
3273.6	-0.039	3482.7	0.01787
3274.6	-0.05031	3482.8	0.0198
3275.6	-0.0625	3482.9	0.02419
3276.6	-0.04722	3483	0.02355
3277.6	-0.01156	3483.1	0.02723
3278.6	0.00496	3483.2	0.02335
3279.6	0.00566	3483.3	0.02527
3280.6	-0.00123	3483.4	0.0261
3281.61	-0.02112	3483.5	0.0324
3282.61	-0.03915	3483.6	0.03423
3283.61	-0.04242	3483.7	0.03286
3284.61	-0.04163	3483.8	0.03701
3285.61	-0.0332	3483.9	0.0349
3286.61	-0.01575	3484	0.03971
3287.61	0.000481	3484.1	0.03701
3288.61	-0.00358	3484.2	0.04643
3289.61	-0.01128	3484.3	0.04412
3290.61	-0.02116	3484.4	0.04835
3291.62	-0.02231	3484.5	0.0475
3292.62	-0.01738	3484.6	0.05183
3293.62	-0.01578	3484.7	0.05401
3294.62	-0.00704	3484.8	0.05772
3295.62	-0.00367	3484.9	0.06007
3296.62	-0.0181	3485	0.06472
3297.62	-0.0305	3485.1	0.06604
3298.62	-0.03647	3485.2	0.07058
3299.62	-0.03394	3485.3	0.07463
3300.62	-0.03307	3485.4	0.07701
3301.63	-0.03635	3485.5	0.07927
3302.63	-0.04108	3485.6	0.08128
3303.63	-0.04465	3485.7	0.08633
3304.63	-0.0454	3485.8	0.09146
3305.63	-0.05764	3485.9	0.08845
3306.63	-0.07833	3486	0.09545
3307.63	-0.07939	3486.1	0.09711
3308.63	-0.07093	3486.2	0.10271
3309.63	-0.06397	3486.3	0.1064
3310.63	-0.05045	3486.4	0.10861
3311.64	-0.04835	3486.5	0.10912
3312.64	-0.04929	3486.6	0.11137
3313.64	-0.05415	3486.7	0.11329
3314.64	-0.06907	3486.8	0.11645
3315.64	-0.07173	3486.9	0.11404
3316.64	-0.05846	3487	0.12038
3317.64	-0.0373	3487.1	0.11963
3318.64	-0.0311	3487.2	0.12224
3319.64	-0.02948	3487.3	0.12228
3320.64	-0.02947	3487.4	0.12022
3321.65	-0.01719	3487.5	0.1176
3322.65	-0.00262	3487.6	0.11097
3323.65	-0.00186	3487.7	0.10563
3324.65	-0.01731	3487.8	0.09735
3325.65	-0.03987	3487.9	0.09078
3326.65	-0.05406	3488	0.08015
3327.65	-0.07056	3488.1	0.06886
3328.65	-0.0859	3488.2	0.05266
3329.65	-0.10472	3488.3	0.04001
3330.65	-0.11396	3488.4	0.03283
3331.66	-0.11116	3488.5	0.02155
3332.66	-0.11063	3488.6	0.0091
3333.66	-0.08928	3488.7	-0.00113
3334.66	-0.05756	3488.8	-0.01963
3335.66	-0.03767	3488.9	-0.03192
3336.66	-0.02465	3489	-0.04433
3337.66	-0.01383	3489.1	-0.05414
3338.66	-0.02948	3489.2	-0.06725
3339.66	-0.04818	3489.3	-0.07692
3340.66	-0.04358	3489.4	-0.09154
3341.67	-0.03748	3489.5	-0.09788
3342.67	-0.02868	3489.6	-0.10808
3343.67	-0.02154	3489.7	-0.11479
3344.67	-0.01166	3489.8	-0.11995
3345.67	-0.00565	3489.9	-0.12781
3346.67	-0.0203	3490	-0.12772
3347.67	-0.05246	3490.1	-0.13042
3348.67	-0.08559	3490.2	-0.131
3349.67	-0.08596	3490.3	-0.1256
3350.67	-0.08183	3490.4	-0.12756
3351.68	-0.09186	3490.5	-0.12687
3352.68	-0.10134	3490.6	-0.12285
3353.68	-0.11081	3490.7	-0.12171
3354.68	-0.11644	3490.8	-0.11922
3355.68	-0.11499	3490.9	-0.11854
3356.68	-0.09701	3491	-0.11294
3357.68	-0.08165	3491.1	-0.11036
3358.68	-0.07118	3491.2	-0.10455
3359.68	-0.06727	3491.3	-0.10075
3360.68	-0.05632	3491.4	-0.09598
3361.69	-0.03657	3491.5	-0.09512
3362.69	-0.02743	3491.6	-0.08763
3363.69	-0.03939	3491.7	-0.08501
3364.69	-0.05281	3491.8	-0.08098
3365.69	-0.04556	3491.9	-0.07464
3366.69	-0.04774	3492	-0.07315
3367.69	-0.03915	3492.1	-0.06774
3368.69	-0.0267	3492.2	-0.05868
3369.69	-0.02735	3492.3	-0.0555
3370.69	-0.0476	3492.4	-0.04963
3371.7	-0.05963	3492.5	-0.04563
3372.7	-0.0634	3492.6	-0.04379
3373.7	-0.0617	3492.7	-0.03233
3374.7	-0.06794	3492.8	-0.02748
3375.7	-0.05999	3492.9	-0.02523
3376.7	-0.03672	3493	-0.01606
3377.7	-0.02879	3493.1	0.000214478
3378.7	-0.03298	3493.2	-0.00378
3379.7	-0.04856	3493.3	0.000276717
3380.7	-0.07	3493.4	0.00601
3381.71	-0.08268	3493.5	0.01377
3382.71	-0.09478	3493.6	0.02352
3383.71	-0.09946	3493.7	0.02465
3384.71	-0.08622	3493.8	0.03351
3385.71	-0.07481	3493.9	0.03929
3386.71	-0.08464	3494	0.03946
3387.71	-0.0902	3494.1	0.0489
3388.71	-0.08888	3494.2	0.05254
3389.71	-0.07731	3494.3	0.05804
3390.71	-0.05788	3494.4	0.06184
3391.72	-0.05342	3494.5	0.06591
3392.72	-0.04767	3494.6	0.07267
3393.72	-0.0487	3494.7	0.07914
3394.72	-0.06109	3494.8	0.0776
3395.72	-0.07547	3494.9	0.08593
3396.72	-0.09138	3495	0.08866
3397.72	-0.09373	3495.1	0.09537
3398.72	-0.08671	3495.2	0.10008
3399.72	-0.07843	3495.3	0.10321
3400.72	-0.07865	3495.4	0.10442
3401.73	-0.08134	3495.5	0.10746
3402.73	-0.08307	3495.6	0.10996
3403.73	-0.06986	3495.7	0.11377
3404.73	-0.06458	3495.8	0.11745
3405.73	-0.07229	3495.9	0.11675
3406.73	-0.0711	3496	0.12003
3407.73	-0.06407	3496.1	0.12379
3408.73	-0.05812	3496.2	0.11944
3409.73	-0.05303	3496.3	0.12044
3410.73	-0.0633	3496.4	0.11907
3411.74	-0.06342	3496.5	0.11881
3412.74	-0.04975	3496.6	0.11395
3413.74	-0.05186	3496.7	0.11169
3414.74	-0.06332	3496.8	0.10459
3415.74	-0.0811	3496.9	0.09551
3416.74	-0.09109	3497	0.08876
3417.74	-0.0893	3497.1	0.07809
3418.74	-0.07748	3497.2	0.07136
3419.74	-0.07756	3497.3	0.0643
3420.74	-0.06476	3497.4	0.05908
3421.75	-0.05404	3497.5	0.04914
3422.75	-0.05334	3497.6	0.03235
3423.75	-0.04665	3497.7	0.02647
3424.75	-0.05313	3497.8	0.02147
3425.75	-0.06734	3497.9	0.01471
3426.75	-0.07371	3498	0.00761
3427.75	-0.07434	3498.1	0.00501
3428.75	-0.08235	3498.2	-0.00228
3429.75	-0.08258	3498.3	-0.00968
3430.75	-0.06913	3498.4	-0.01304
3431.76	-0.06151	3498.5	-0.01675
3432.76	-0.06052	3498.6	-0.0118
3433.76	-0.06967	3498.7	-0.01199
3434.76	-0.07833	3498.8	-0.00811
3435.76	-0.06761	3498.9	-0.01027
3436.76	-0.04817	3499	-0.00597
3437.76	-0.03353	3499.1	-0.00467
3438.76	-0.02273	3499.2	-0.00576
3439.76	-0.02303	3499.3	-0.00154
3440.76	-0.03701	3499.4	0.00289
3441.77	-0.04903	3499.5	0.00387
3442.77	-0.04478	3499.6	0.00097463
3443.77	-0.03172	3499.7	0.01224
3444.77	-0.02094	3499.8	0.01136
3445.77	-0.00505	3499.9	0.01463
3446.77	-0.00419	3500	0.0104
3447.77	-0.0144	3500.1	0.01426
3448.77	-0.03175	3500.2	0.01954
3449.77	-0.05653	3500.3	0.02266
3450.77	-0.0714	3500.4	0.01869
3451.78	-0.07101	3500.5	0.02114
3452.78	-0.05474	3500.6	0.02232
3453.78	-0.04509	3500.7	0.02431
3454.78	-0.05157	3500.8	0.02835
3455.78	-0.03302	3500.9	0.02229
3456.78	0.15838	3501	0.02445
3457.78	0.57794	3501.1	0.03214
3458.78	0.66015	3501.2	0.01838
3459.78	0.11497	3501.3	0.01118
3460.78	-0.41719	3501.4	0.00484
3461.79	-0.57147	3501.5	-0.000377803
3462.79	-0.51561	3501.6	-0.00391
3463.79	-0.39088	3501.7	-0.01703
3464.79	-0.26358	3501.8	-0.02239
3465.79	-0.15236	3501.9	-0.03107
3466.79	-0.08784	3502	-0.04548
3467.79	-0.06497	3502.1	-0.05085
3468.79	-0.04906	3502.2	-0.06159
3469.79	-0.01806	3502.3	-0.07015
3470.79	0.07684	3502.4	-0.08026
3471.8	0.59014	3502.5	-0.08966
3472.8	1.39234	3502.6	-0.09544
3473.8	1.23299	3502.7	-0.10077
3474.8	0.0321	3502.8	-0.11324
3475.8	-0.87354	3502.9	-0.11481
3476.8	-1.05356	3503	-0.12027
3477.8	-0.86901	3503.1	-0.12034
3478.8	-0.62079	3503.2	-0.12033
3479.8	-0.40748	3503.3	-0.12038
3480.8	-0.26438	3503.4	-0.12148
3481.81	-0.20105	3503.5	-0.11994
3482.81	-0.1604	3503.6	-0.11802
3483.81	-0.10663	3503.7	-0.11407
3484.81	-0.04855	3503.8	-0.11492
3485.81	0.09944	3503.9	-0.10649
3486.81	0.69745	3504	-0.10417
3487.81	1.46389	3504.1	-0.09793
3488.81	1.15533	3504.2	-0.09346
3489.81	-0.06634	3504.3	-0.08941
3490.81	-0.88558	3504.4	-0.08346
3491.82	-1.0351	3504.5	-0.07955
3492.82	-0.88686	3504.6	-0.07311
3493.82	-0.65902	3504.7	-0.06732
3494.82	-0.46144	3504.8	-0.05908
3495.82	-0.3244	3504.9	-0.05366
3496.82	-0.23625	3505	-0.04805
3497.82	-0.17942	3505.1	-0.04623
3498.82	-0.1481	3505.2	-0.04072
3499.82	-0.11592	3505.3	-0.02916
3500.82	-0.00669	3505.4	-0.02127
3501.83	0.35338	3505.5	-0.01425
3502.83	0.66607	3505.6	-0.00419
3503.83	0.37536	3505.7	-0.00269
3504.83	-0.2175	3505.8	0.00453
3505.83	-0.52093	3505.9	0.01137
3506.83	-0.52024	3506	0.0203
3507.83	-0.41536	3506.1	0.02725
3508.83	-0.30131	3506.2	0.03712
3509.83	-0.22568	3506.3	0.03797
3510.83	-0.18301	3506.4	0.04476
3511.84	-0.14567	3506.5	0.05139
3512.84	-0.12341	3506.6	0.05976
3513.84	-0.10122	3506.7	0.06417
3514.84	-0.07539	3506.8	0.07208
3515.84	-0.0729	3506.9	0.0732
3516.84	-0.07072	3507	0.08226
3517.84	-0.07724	3507.1	0.08611
3518.84	-0.09791	3507.2	0.09228
3519.84	-0.11512	3507.3	0.0979
3520.84	-0.12256	3507.4	0.09919
3521.85	-0.12148	3507.5	0.10652
3522.85	-0.10907	3507.6	0.10831
3523.85	-0.10342	3507.7	0.11062
3524.85	-0.10252	3507.8	0.11802
3525.85	-0.09262	3507.9	0.11706
3526.85	-0.07936	3508	0.11782
3527.85	-0.08304	3508.1	0.12093
3528.85	-0.10341	3508.2	0.1211
3529.85	-0.11107	3508.3	0.12128
3530.85	-0.11124	3508.4	0.11409
3531.86	-0.10359	3508.5	0.11384
3532.86	-0.09252	3508.6	0.10579
3533.86	-0.09351	3508.7	0.10138
3534.86	-0.10456	3508.8	0.09731
3535.86	-0.10635	3508.9	0.08452
3536.86	-0.11411	3509	0.07734
3537.86	-0.12823	3509.1	0.06861
3538.86	-0.13491	3509.2	0.06252
3539.86	-0.13451	3509.3	0.05237
3540.86	-0.12983	3509.4	0.04674
3541.87	-0.12492	3509.5	0.0372
3542.87	-0.12032	3509.6	0.02643
3543.87	-0.1244	3509.7	0.01944
3544.87	-0.13031	3509.8	0.00883
3545.87	-0.12694	3509.9	0.00363
3546.87	-0.13218	3510	-0.00115
3547.87	-0.12716	3510.1	-0.0027
3548.87	-0.10854	3510.2	-0.00795
3549.87	-0.08887	3510.3	-0.019
3550.87	-0.07714	3510.4	-0.01758
3551.88	-0.07876	3510.5	-0.01421
3552.88	-0.09324	3510.6	-0.01184
3553.88	-0.10259	3510.7	-0.01021
3554.88	-0.10794	3510.8	-0.00401
3555.88	-0.11641	3510.9	-0.00284
3556.88	-0.10386	3511	-0.00313
3557.88	-0.09272	3511.1	0.00191
3558.88	-0.07459	3511.2	0.00371
3559.88	-0.0774	3511.3	0.00714
3560.88	-0.09293	3511.4	0.01244
3561.89	-0.1051	3511.5	0.01964
3562.89	-0.08857	3511.6	0.01781
3563.89	-0.08482	3511.7	0.02318
3564.89	-0.09427	3511.8	0.02488
3565.89	-0.095	3511.9	0.0201
3566.89	-0.09933	3512	0.02345
3567.89	-0.09763	3512.1	0.02051
3568.89	-0.09558	3512.2	0.01887
3569.89	-0.09478	3512.3	0.01469
3570.89	-0.07708	3512.4	0.01057
3571.9	-0.06449	3512.5	0.00867
3572.9	-0.07391	3512.6	0.00639
3573.9	-0.08962	3512.7	-0.00438
3574.9	-0.09378	3512.8	-0.00548
3575.9	-0.09624	3512.9	-0.01204
3576.9	-0.11986	3513	-0.01495
3577.9	-0.13516	3513.1	-0.01959
3578.9	-0.13779	3513.2	-0.02575
3579.9	-0.15627	3513.3	-0.03373
3580.9	-0.15325	3513.4	-0.03985
3581.91	-0.11905	3513.5	-0.04617
3582.91	-0.08474	3513.6	-0.05102
3583.91	-0.06951	3513.7	-0.06149
3584.91	-0.06729	3513.8	-0.06261
3585.91	-0.06654	3513.9	-0.07038
3586.91	-0.06255	3514	-0.07431
3587.91	-0.0752	3514.1	-0.08022
3588.91	-0.08659	3514.2	-0.08668
3589.91	-0.08691	3514.3	-0.09161
3590.91	-0.09241	3514.4	-0.09829
3591.92	-0.10631	3514.5	-0.10235
3592.92	-0.11423	3514.6	-0.10721
3593.92	-0.09741	3514.7	-0.10909
3594.92	-0.07845	3514.8	-0.11348
3595.92	-0.06039	3514.9	-0.1178
3596.92	-0.02399	3515	-0.1251
3597.92	-0.01754	3515.1	-0.12814
3598.92	-0.04059	3515.2	-0.12455
3599.92	-0.06792	3515.3	-0.12384
3600.92	-0.08639	3515.4	-0.12325
3601.93	-0.10295	3515.5	-0.119
3602.93	-0.11058	3515.6	-0.12295
3603.93	-0.10193	3515.7	-0.1203
3604.93	-0.09308	3515.8	-0.11744
3605.93	-0.08832	3515.9	-0.11179
3606.93	-0.07451	3516	-0.10961
3607.93	-0.0768	3516.1	-0.10337
3608.93	-0.08445	3516.2	-0.10185
3609.93	-0.07934	3516.3	-0.09364
3610.93	-0.07842	3516.4	-0.09014
3611.94	-0.08398	3516.5	-0.08239
3612.94	-0.08423	3516.6	-0.08159
3613.94	-0.0938	3516.7	-0.07475
3614.94	-0.11052	3516.8	-0.06911
3615.94	-0.11337	3516.9	-0.05784
3616.94	-0.09823	3517	-0.05062
3617.94	-0.09158	3517.1	-0.04681
3618.94	-0.08728	3517.2	-0.03732
3619.94	-0.07885	3517.3	-0.03414
3620.94	-0.08346	3517.4	-0.02393
3621.95	-0.08109	3517.5	-0.02128
3622.95	-0.08764	3517.6	-0.00658
3623.95	-0.0838	3517.7	-0.00355
3624.95	-0.07595	3517.8	0.00614
3625.95	-0.07761	3517.9	0.01004
3626.95	-0.09297	3518	0.01892
3627.95	-0.09868	3518.1	0.02537
3628.95	-0.09954	3518.2	0.03319
3629.95	-0.10069	3518.3	0.03938
3630.95	-0.10215	3518.4	0.04761
3631.96	-0.10434	3518.5	0.05257
3632.96	-0.10269	3518.6	0.0603
3633.96	-0.10027	3518.7	0.06709
3634.96	-0.10445	3518.8	0.07243
3635.96	-0.10027	3518.9	0.07733
3636.96	-0.09509	3519	0.08366
3637.96	-0.09329	3519.1	0.09296
3638.96	-0.08182	3519.2	0.09261
3639.96	-0.07477	3519.3	0.09448
3640.96	-0.07226	3519.4	0.10108
3641.97	-0.08087	3519.5	0.10737
3642.97	-0.08593	3519.6	0.10765
3643.97	-0.08719	3519.7	0.10922
3644.97	-0.09226	3519.8	0.11263
3645.97	-0.08741	3519.9	0.11398
3646.97	-0.09775	3520	0.11728
3647.97	-0.11638	3520.1	0.11792
3648.97	-0.12924	3520.2	0.11821
3649.97	-0.14188	3520.3	0.11603
3650.97	-0.13451	3520.4	0.11558
3651.98	-0.10968	3520.5	0.11068
3652.98	-0.09281	3520.6	0.10606
3653.98	-0.10641	3520.7	0.10594
3654.98	-0.1322	3520.8	0.10438
3655.98	-0.12581	3520.9	0.09603
3656.98	-0.12367	3521	0.09089
3657.98	-0.11904	3521.1	0.08598
3658.98	-0.10991	3521.2	0.08222
3659.98	-0.09563	3521.3	0.07155
3660.98	-0.08422	3521.4	0.06665
3661.99	-0.06626	3521.5	0.05966
3662.99	-0.04115	3521.6	0.05542
3663.99	-0.02978	3521.7	0.04863
3664.99	-0.03431	3521.8	0.04247
3665.99	-0.0554	3521.9	0.0344
3666.99	-0.08107	3522	0.02872
3667.99	-0.10764	3522.1	0.01906
3668.99	-0.11953	3522.2	0.0102
3669.99	-0.11797	3522.3	0.00618
3670.99	-0.12645	3522.4	0.00101
3672	-0.14169	3522.5	-0.01029
3673	-0.15158	3522.6	-0.01793
3674	-0.15186	3522.7	-0.02488
3675	-0.13559	3522.8	-0.03023
3676	-0.12563	3522.9	-0.03777
3677	-0.13661	3523	-0.04946
3678	-0.14324	3523.1	-0.05248
3679	-0.13643	3523.2	-0.05642
3680	-0.13537	3523.3	-0.06608
3681	-0.13658	3523.4	-0.07252
3682.01	-0.13727	3523.5	-0.0755
3683.01	-0.13409	3523.6	-0.08423
3684.01	-0.10888	3523.7	-0.08844
3685.01	-0.08052	3523.8	-0.09549
3686.01	-0.07946	3523.9	-0.10041
3687.01	-0.08771	3524	-0.10679
3688.01	-0.10045	3524.1	-0.10778
3689.01	-0.11568	3524.2	-0.11227
3690.01	-0.10846	3524.3	-0.11413
3691.01	-0.09113	3524.4	-0.1192
3692.02	-0.0918	3524.5	-0.11731
3693.02	-0.11351	3524.6	-0.12038
3694.02	-0.12924	3524.7	-0.11942
3695.02	-0.14002	3524.8	-0.12159
3696.02	-0.13377	3524.9	-0.12039
3697.02	-0.12076	3525	-0.12091
3698.02	-0.1147	3525.1	-0.11288
3699.02	-0.1008	3525.2	-0.11675
3700.02	-0.07851	3525.3	-0.11258
3701.02	-0.06205	3525.4	-0.11003
3702.03	-0.063	3525.5	-0.10311
3703.03	-0.07509	3525.6	-0.10535
3704.03	-0.09023	3525.7	-0.09913
3705.03	-0.09895	3525.8	-0.09714
3706.03	-0.10505	3525.9	-0.09219
3707.03	-0.1098	3526	-0.08853
3708.03	-0.10162	3526.1	-0.08425
3709.03	-0.08715	3526.2	-0.07961
3710.03	-0.0749	3526.3	-0.07586
3711.03	-0.08081	3526.4	-0.07562
3712.04	-0.10388	3526.5	-0.07084
3713.04	-0.12029	3526.6	-0.06748
3714.04	-0.13425	3526.7	-0.06016
3715.04	-0.14478	3526.8	-0.05818
3716.04	-0.15436	3526.9	-0.05807
3717.04	-0.14441	3527	-0.05501
3718.04	-0.12675	3527.1	-0.05424
3719.04	-0.1174	3527.2	-0.0461
3720.04	-0.11509	3527.3	-0.04375
3721.04	-0.12646	3527.4	-0.03775
3722.05	-0.12516	3527.5	-0.03834
3723.05	-0.11751	3527.6	-0.03293
3724.05	-0.11353	3527.7	-0.03123
3725.05	-0.11177	3527.8	-0.03227
3726.05	-0.11207	3527.9	-0.02818
3727.05	-0.11503	3528	-0.02418
3728.05	-0.11367	3528.1	-0.02389
3729.05	-0.10529	3528.2	-0.02764
3730.05	-0.09632	3528.3	-0.01733
3731.05	-0.08879	3528.4	-0.01937
3732.06	-0.09577	3528.5	-0.01725
3733.06	-0.10846	3528.6	-0.02258
3734.06	-0.11792	3528.7	-0.01986
3735.06	-0.11383	3528.8	-0.01567
3736.06	-0.10547	3528.9	-0.01363
3737.06	-0.09502	3529	-0.01855
3738.06	-0.0972	3529.1	-0.01689
3739.06	-0.1154	3529.2	-0.01627
3740.06	-0.13539	3529.3	-0.01464
3741.06	-0.14423	3529.4	-0.01064
3742.07	-0.14069	3529.5	-0.01471
3743.07	-0.12308	3529.6	-0.01476
3744.07	-0.09986	3529.7	-0.01146
3745.07	-0.09025	3529.8	-0.01416
3746.07	-0.08563	3529.9	-0.01289
3747.07	-0.09166	3530	-0.00921
3748.07	-0.09369	3530.1	-0.01058
3749.07	-0.09218	3530.2	-0.00777
3750.07	-0.08629	3530.3	-0.01246
3751.07	-0.08371	3530.4	-0.01146
3752.08	-0.08766	3530.5	-0.0116
3753.08	-0.10574	3530.6	-0.00633
3754.08	-0.13065	3530.7	-0.00567
3755.08	-0.14574	3530.8	-0.00825
3756.08	-0.1403	3530.9	-0.00531
3757.08	-0.13461	3531	-0.00883
3758.08	-0.13507	3531.1	-0.00541
3759.08	-0.12819	3531.2	-0.00964
3760.08	-0.12294	3531.3	-0.00189
3761.08	-0.12415	3531.4	-0.00583
3762.09	-0.12246	3531.5	-0.00677
3763.09	-0.12177	3531.6	-0.00728
3764.09	-0.12861	3531.7	-0.00994
3765.09	-0.13771	3531.8	-0.00506
3766.09	-0.13409	3531.9	-0.00577
3767.09	-0.11543	3532	-0.00275
3768.09	-0.09643	3532.1	-0.00602
3769.09	-0.10128	3532.2	-0.0031
3770.09	-0.11635	3532.3	-0.00341
3771.09	-0.14167	3532.4	-0.0063
3772.1	-0.15742	3532.5	-0.00393
3773.1	-0.14461	3532.6	-0.00147
3774.1	-0.11483	3532.7	-0.00255
3775.1	-0.08508	3532.8	-0.00756
3776.1	-0.06927	3532.9	0.00155
3777.1	-0.06513	3533	-0.00159
3778.1	-0.07823	3533.1	-0.00045325
3779.1	-0.09356	3533.2	-0.00674
3780.1	-0.10416	3533.3	-0.00486
3781.1	-0.1143	3533.4	-0.00145
3782.11	-0.12633	3533.5	-0.000132797
3783.11	-0.12151	3533.6	-0.00571
3784.11	-0.09724	3533.7	-0.00465
3785.11	-0.08617	3533.8	-0.00459
3786.11	-0.0941	3533.9	-0.00347
3787.11	-0.1071	3534	2.9032e-05
3788.11	-0.12306	3534.1	-0.00445
3789.11	-0.13562	3534.2	-0.00491
3790.11	-0.13676	3534.3	-0.00199
3791.11	-0.13398	3534.4	-0.00505
3792.12	-0.11736	3534.5	-0.00412
3793.12	-0.09931	3534.6	-0.000783372
3794.12	-0.09906	3534.7	-0.00251
3795.12	-0.10491	3534.8	-2.49506e-05
3796.12	-0.11456	3534.9	-0.00506
3797.12	-0.11894	3535	-0.00436
3798.12	-0.10544	3535.1	-0.00477
3799.12	-0.08601	3535.2	0.000246252
3800.12	-0.06439	3535.3	0.000675647
3801.12	-0.06224	3535.4	-0.00213
3802.13	-0.07771	3535.5	0.00061796
3803.13	-0.09412	3535.6	-0.00307
3804.13	-0.10701	3535.7	0.000181129
3805.13	-0.11911	3535.8	-0.0042
3806.13	-0.12618	3535.9	0.00341
3807.13	-0.12829	3536	-0.000660861
3808.13	-0.13297	3536.1	0.00154
3809.13	-0.12693	3536.2	-0.00165
3810.13	-0.12062	3536.3	0.000176126
3811.13	-0.09874	3536.4	-0.000362542
3812.14	-0.08704	3536.5	0.000556346
3813.14	-0.09232	3536.6	0.00024948
3814.14	-0.09772	3536.7	0.00117
3815.14	-0.10424	3536.8	0.000686848
3816.14	-0.11137	3536.9	0.00419
3817.14	-0.12561	3537	0.00221
3818.14	-0.13304	3537.1	-0.00135
3819.14	-0.14348	3537.2	-0.00203
3820.14	-0.14143	3537.3	-0.00486
3821.14	-0.13813	3537.4	-0.00013615
3822.15	-0.13308	3537.5	-0.000991837
3823.15	-0.13238	3537.6	0.00189
3824.15	-0.11521	3537.7	-0.00152
3825.15	-0.09238	3537.8	0.00128
3826.15	-0.08814	3537.9	0.000859017
3827.15	-0.10375	3538	-0.00214
3828.15	-0.11913	3538.1	0.000116168
3829.15	-0.11113	3538.2	0.00248
3830.15	-0.09546	3538.3	0.0013
3831.15	-0.09977	3538.4	-0.00381
3832.16	-0.09315	3538.5	0.00521
3833.16	-0.084	3538.6	0.00197
3834.16	-0.07249	3538.7	0.00303
3835.16	-0.07566	3538.8	-0.00335
3836.16	-0.09568	3538.9	-0.00156
3837.16	-0.12106	3539	0.00176
3838.16	-0.13394	3539.1	0.00298
3839.16	-0.12253	3539.2	-0.0027
3840.16	-0.1047	3539.3	-0.00174
3841.16	-0.0884	3539.4	-0.00179
3842.17	-0.06856	3539.5	-0.000778699
3843.17	-0.06393	3539.6	0.00261
3844.17	-0.07786	3539.7	-0.00201
3845.17	-0.11028	3539.8	-0.0026
3846.17	-0.11947	3539.9	0.000191393
3847.17	-0.11698	3540	-0.003
3848.17	-0.11573	3540.1	-0.00219
3849.17	-0.11273	3540.2	0.00103
3850.17	-0.10729	3540.3	-0.000816311
3851.17	-0.10854	3540.4	0.00155
3852.18	-0.11531	3540.5	-0.0036
3853.18	-0.1117	3540.6	-0.003
3854.18	-0.1064	3540.7	-0.00352
3855.18	-0.09958	3540.8	0.00139
3856.18	-0.09337	3540.9	0.00172
3857.18	-0.07712	3541	-0.00118
3858.18	-0.0754	3541.1	0.00147
3859.18	-0.08042	3541.2	-0.00231
3860.18	-0.0839	3541.3	0.000859017
3861.18	-0.09013	3541.4	-0.0036
3862.19	-0.09186	3541.5	0.00393
3863.19	-0.07712	3541.6	-0.000214509
3864.19	-0.08369	3541.7	0.00212
3865.19	-0.10684	3541.8	-0.00408
3866.19	-0.10986	3541.9	-0.000205106
3867.19	-0.11769	3542	-0.00173
3868.19	-0.12436	3542.1	0.000945213
3869.19	-0.12907	3542.2	0.00185
3870.19	-0.11734	3542.3	0.00143
3871.19	-0.10534	3542.4	-0.000662727
3872.2	-0.10409	3542.5	-0.000786535
3873.2	-0.10288	3542.6	-0.00102
3874.2	-0.1053	3542.7	0.000247812
3875.2	-0.10176	3542.8	-0.00378
3876.2	-0.10144	3542.9	0.00117
3877.2	-0.10235	3543	-0.000595337
3878.2	-0.09586	3543.1	0.00136
3879.2	-0.09744	3543.2	0.00118
3880.2	-0.10161	3543.3	0.000250947
3881.2	-0.09857	3543.4	0.000898197
3882.21	-0.09417	3543.5	-0.000770863
3883.21	-0.09249	3543.6	0.000114601
3884.21	-0.09658	3543.7	-0.000189434
3885.21	-0.10426	3543.8	0.00206
3886.21	-0.10038	3543.9	0.00131
3887.21	-0.11299	3544	0.000261917
3888.21	-0.11951	3544.1	-0.0044
3889.21	-0.09563	3544.2	-0.00548
3890.21	-0.08621	3544.3	-0.000614144
3891.21	-0.0796	3544.4	0.00050013
3892.22	-0.06291	3544.5	0.00067879
3893.22	-0.07379	3544.6	0.00386
3894.22	-0.08474	3544.7	-0.00189
3895.22	-0.07316	3544.8	-0.00156
3896.22	-0.08306	3544.9	-0.00159
3897.22	-0.09576	3545	0.000622371
3898.22	-0.10681	3545.1	-0.00095109
3899.22	-0.11268	3545.2	0.000888794
3900.22	-0.10288	3545.3	-0.00353
3901.22	-0.10428	3545.4	-4.68199e-05
3902.23	-0.10266	3545.5	-0.00148
3903.23	-0.0884	3545.6	-0.000280332
3904.23	-0.09191	3545.7	0.00071797
3905.23	-0.10326	3545.8	-0.00227
3906.23	-0.12694	3545.9	0.000998498
3907.23	-0.15897	3546	-0.000665861
3908.23	-0.16215	3546.1	-0.00151
3909.23	-0.13364	3546.2	0.00323
3910.23	-0.11459	3546.3	0.000138109
3911.23	-0.11241	3546.4	-0.000730116
3912.24	-0.10739	3546.5	0.00142
3913.24	-0.08369	3546.6	0.00124
3914.24	-0.07177	3546.7	0.0024
3915.24	-0.08295	3546.8	-0.0044
3916.24	-0.09843	3546.9	-0.00548
3917.24	-0.09579	3547	-0.000614144
3918.24	-0.08123	3547.1	0.00050013
3919.24	-0.08834	3547.2	0.00067879
3920.24	-0.09389	3547.3	0.00386
3921.24	-0.09583	3547.4	-0.00189
3922.25	-0.10129	3547.5	-0.00156
3923.25	-0.09765	3547.6	-0.00159
3924.25	-0.07929	3547.7	0.000622371
3925.25	-0.07042	3547.8	-0.00095109
3926.25	-0.05376	3547.9	0.000888794
3927.25	-0.06024	3548	-0.00353
3928.25	-0.07766	3548.1	-4.68199e-05
3929.25	-0.0808	3548.2	-0.00148
3930.25	-0.06778	3548.3	-0.000280332
3931.25	-0.05724	3548.4	0.00071797
3932.26	-0.06542	3548.5	-0.00227
3933.26	-0.06206	3548.6	0.000998498
3934.26	-0.0446	3548.7	-0.000665861
3935.26	-0.03663	3548.8	-0.00151
3936.26	-0.04986	3548.9	0.00323
3937.26	-0.07582	3549	0.000138109
3938.26	-0.09901	3549.1	-0.000730116
3939.26	-0.11155	3549.2	0.00142
3940.26	-0.11709	3549.3	0.00124
3941.26	-0.13245	3549.4	0.0024
3942.27	-0.14894	3549.5	-0.00198
3943.27	-0.16259	3549.6	0.00172
3944.27	-0.15689	3549.7	-0.000896238
3945.27	-0.13321	3549.8	0.000923272
3946.27	-0.10799	3549.9	0.00357
3947.27	-0.09425	3550	-0.00143
3948.27	-0.08951	3550.1	-0.000661159
3949.27	-0.08901	3550.2	-0.00106
3950.27	-0.08412	3550.3	0.00144
3951.27	-0.07764	3550.4	0.000476622
3952.28	-0.08219	3550.5	0.00356
3953.28	-0.08324	3550.6	0.0026
3954.28	-0.08373	3550.7	0.000147512
3955.28	-0.09678	3550.8	0.00107
3956.28	-0.1092	3550.9	-0.00178
3957.28	-0.1192	3551	-0.000296004
3958.28	-0.12442	3551.1	0.00111
3959.28	-0.11499	3551.2	0.00493
3960.28	-0.10584	3551.3	0.00358
3961.28	-0.10026	3551.4	-0.00476
3962.29	-0.0945	3551.5	-0.00245
3963.29	-0.0893	3551.6	0.000355949
3964.29	-0.0846	3551.7	0.00124
3965.29	-0.08976	3551.8	0.000727373
3966.29	-0.08607	3551.9	0.000147512
3967.29	-0.06872	3552	0.00107
3968.29	-0.04559	3552.1	-0.00178
3969.29	-0.05322	3552.2	-0.000296004
3970.29	-0.0832	3552.3	0.00111
3971.29	-0.09482	3552.4	0.00493
3972.3	-0.09783	3552.5	0.00358
3973.3	-0.09982	3552.6	-0.00476
3974.3	-0.10047	3552.7	-0.00245
3975.3	-0.08868	3552.8	0.000355949
3976.3	-0.07342	3552.9	0.00124
3977.3	-0.09259	3553	0.000727373
3978.3	-0.11933	3553.1	0.00421
3979.3	-0.12471	3553.2	0.00222
3980.3	-0.122	3553.3	-0.00135
3981.3	-0.12638	3553.4	-0.00203
3982.31	-0.12503	3553.5	-0.00486
3983.31	-0.11945	3553.6	-0.00013615
3984.31	-0.10838	3553.7	-0.000991837
3985.31	-0.09741	3553.8	0.00189
3986.31	-0.09391	3553.9	-0.00152
3987.31	-0.0981	3554	0.00128
3988.31	-0.08882	3554.1	0.000859017
3989.31	-0.06645	3554.2	-0.00214
3990.31	-0.04528	3554.3	0.000116168
3991.31	-0.05637	3554.4	0.00248
3992.32	-0.06716	3554.5	0.0013
3993.32	-0.07394	3554.6	-0.00381
3994.32	-0.06146	3554.7	0.00521
3995.32	-0.0701	3554.8	0.00197
3996.32	-0.08783	3554.9	0.00303
		3555	-0.00335

## Sheet: Fig.3B
3328	0	3330	0	3328	0
3328.1	0.00812	3330.1	0.02073	3328.1	0.01671
3328.2	0.0321	3330.2	0.000708	3328.2	0.04504
3328.29	0.05148	3330.29	-0.05158	3328.29	0.0582
3328.39	0.0514	3330.39	-0.09762	3328.39	0.07257
3328.49	0.05364	3330.49	-0.15302	3328.49	0.06858
3328.59	0.06843	3330.59	-0.2319	3328.59	0.0718
3328.68	0.09113	3330.68	-0.29614	3328.68	0.10183
3328.78	0.11802	3330.78	-0.32593	3328.78	0.12207
3328.88	0.13787	3330.88	-0.38536	3328.88	0.12369
3328.98	0.11334	3330.98	-0.44562	3328.98	0.11398
3329.08	0.07321	3331.08	-0.47553	3329.08	0.11227
3329.17	0.04667	3331.17	-0.41898	3329.17	0.10723
3329.27	0.04385	3331.27	-0.33379	3329.27	0.08699
3329.37	0.07796	3331.37	-0.25703	3329.37	0.08407
3329.47	0.12431	3331.47	-0.18872	3329.47	0.07821
3329.56	0.14378	3331.56	-0.12558	3329.56	0.03816
3329.66	0.1453	3331.66	-0.15805	3329.66	0.01611
3329.76	0.13221	3331.76	-0.28605	3329.76	0.04031
3329.86	0.12054	3331.86	-0.38643	3329.86	0.03445
3329.96	0.10834	3331.96	-0.41876	3329.96	0.0099
3330.05	0.08572	3332.05	-0.42848	3330.05	-0.0025
3330.15	0.06918	3332.15	-0.37842	3330.15	0.01165
3330.25	0.0823	3332.25	-0.27783	3330.25	0.03062
3330.35	0.07787	3332.35	-0.18938	3330.35	0.02171
3330.44	0.03953	3332.44	-0.14009	3330.44	-0.0078
3330.54	0.00221	3332.54	-0.10932	3330.54	-0.02959
3330.64	-0.01285	3332.64	-0.07929	3330.64	-0.03271
3330.74	0.01602	3332.74	-0.06041	3330.74	-0.01219
3330.83	0.0635	3332.83	-0.04739	3330.83	0.03609
3330.93	0.12077	3332.93	-0.04513	3330.93	0.0458
3331.03	0.15556	3333.03	-0.08734	3331.03	0.02546
3331.13	0.13435	3333.13	-0.16339	3331.13	0.01844
3331.23	0.0868	3333.23	-0.22179	3331.23	0.0345
3331.32	0.08078	3333.32	-0.23538	3331.32	0.05525
3331.42	0.10837	3333.42	-0.21569	3331.42	0.08057
3331.52	0.13133	3333.52	-0.20651	3331.52	0.09876
3331.62	0.13243	3333.62	-0.18422	3331.62	0.10971
3331.71	0.12382	3333.71	-0.17971	3331.71	0.11182
3331.81	0.13004	3333.81	-0.1801	3331.81	0.09767
3331.91	0.15753	3333.91	-0.16902	3331.91	0.07204
3332.01	0.17872	3334.01	-0.20275	3332.01	0.04871
3332.11	0.18232	3334.11	-0.26967	3332.11	0.05965
3332.2	0.16734	3334.2	-0.31412	3332.2	0.08709
3332.3	0.14441	3334.3	-0.28389	3332.3	0.10118
3332.4	0.10079	3334.4	-0.29642	3332.4	0.09632
3332.5	0.02373	3334.5	-0.34332	3332.5	0.09156
3332.59	-0.05917	3334.59	-0.36614	3332.59	0.12757
3332.69	-0.10844	3334.69	-0.40006	3332.69	0.17077
3332.79	-0.10402	3334.79	-0.45588	3332.79	0.18753
3332.89	-0.07346	3334.89	-0.49815	3332.89	0.17418
3332.99	-0.03018	3334.99	-0.49675	3332.99	0.13284
3333.08	0.02328	3335.08	-0.45285	3333.08	0.08253
3333.18	0.05713	3335.18	-0.3814	3333.18	0.0504
3333.28	0.0767	3335.28	-0.29232	3333.28	0.05104
3333.38	0.09198	3335.38	-0.17559	3333.38	0.04627
3333.47	0.12209	3335.47	-0.06085	3333.47	0.02548
3333.57	0.15145	3335.57	0.01479	3333.57	-0.000981
3333.67	0.16651	3335.67	0.05469	3333.67	0.00117
3333.77	0.16412	3335.77	0.11999	3333.77	0.03825
3333.87	0.13014	3335.87	0.14862	3333.87	0.0835
3333.96	0.08213	3335.96	0.12022	3333.96	0.11516
3334.06	0.03826	3336.06	0.06547	3334.06	0.12253
3334.16	0.03974	3336.16	0.03414	3334.16	0.09677
3334.26	0.06965	3336.26	-0.05459	3334.26	0.0697
3334.35	0.09076	3336.35	-0.19047	3334.35	0.03886
3334.45	0.07852	3336.45	-0.28519	3334.45	0.02518
3334.55	0.06234	3336.55	-0.2449	3334.55	0.04012
3334.65	0.05069	3336.65	-0.11087	3334.65	0.0678
3334.74	0.03046	3336.74	-0.01498	3334.74	0.09342
3334.84	-0.000273	3336.84	-0.00479	3334.84	0.11049
3334.94	-0.00272	3336.94	-0.07598	3334.94	0.10924
3335.04	0.01218	3337.04	-0.17515	3335.04	0.10528
3335.14	0.03162	3337.14	-0.24291	3335.14	0.10117
3335.23	0.03684	3337.23	-0.25023	3335.23	0.08037
3335.33	0.0015	3337.33	-0.19997	3335.33	0.0604
3335.43	-0.03432	3337.43	-0.10945	3335.43	0.06426
3335.53	-0.03349	3337.53	-0.0426	3335.53	0.05369
3335.62	-0.01414	3337.62	-0.07242	3335.62	0.04381
3335.72	0.000596	3337.72	-0.15562	3335.72	0.03928
3335.82	0.0182	3337.82	-0.1852	3335.82	0.03285
3335.92	0.02572	3337.92	-0.17922	3335.92	0.04083
3336.02	0.0108	3338.02	-0.15162	3336.02	0.07546
3336.11	0.00226	3338.11	-0.10764	3336.11	0.12182
3336.21	0.02075	3338.21	-0.09826	3336.21	0.15091
3336.31	0.03241	3338.31	-0.16866	3336.31	0.15767
3336.41	0.02004	3338.41	-0.26327	3336.41	0.16897
3336.5	0.02625	3338.5	-0.29802	3336.5	0.1619
3336.6	0.05617	3338.6	-0.29044	3336.6	0.1114
3336.7	0.05695	3338.7	-0.26727	3336.7	0.05918
3336.8	0.03312	3338.8	-0.22596	3336.8	0.04104
3336.9	0.022	3338.9	-0.20573	3336.9	0.02115
3336.99	0.02999	3338.99	-0.19025	3336.99	-0.00514
3337.09	0.03617	3339.09	-0.16294	3337.09	-0.0189
3337.19	0.02212	3339.19	-0.16118	3337.19	0.00935
3337.29	0.02399	3339.29	-0.22389	3337.29	0.058
3337.38	0.0382	3339.38	-0.33315	3337.38	0.09735
3337.48	0.04992	3339.48	-0.38233	3337.48	0.11674
3337.58	0.06722	3339.58	-0.36918	3337.58	0.11152
3337.68	0.09066	3339.68	-0.33069	3337.68	0.07673
3337.78	0.13289	3339.78	-0.29259	3337.78	0.05675
3337.87	0.16755	3339.87	-0.268	3337.87	0.03735
3337.97	0.17775	3339.97	-0.25073	3337.97	-0.00246
3338.07	0.16614	3340.07	-0.23289	3338.07	-0.03604
3338.17	0.13972	3340.17	-0.27154	3338.17	-0.00397
3338.26	0.1411	3340.26	-0.32712	3338.26	0.06783
3338.36	0.15814	3340.36	-0.34336	3338.36	0.09637
3338.46	0.15089	3340.46	-0.25012	3338.46	0.09651
3338.56	0.11162	3340.56	-0.11113	3338.56	0.09543
3338.65	0.07913	3340.65	0.00587	3338.65	0.09801
3338.75	0.07092	3340.75	0.03338	3338.75	0.0967
3338.85	0.07097	3340.85	-0.00982	3338.85	0.09819
3338.95	0.08701	3340.95	-0.05983	3338.95	0.1039
3339.05	0.1035	3341.05	-0.11528	3339.05	0.10442
3339.14	0.12276	3341.14	-0.23095	3339.14	0.09089
3339.24	0.14436	3341.24	-0.30179	3339.24	0.0732
3339.34	0.14554	3341.34	-0.25287	3339.34	0.06817
3339.44	0.1313	3341.44	-0.09161	3339.44	0.0836
3339.53	0.12441	3341.53	0.09969	3339.53	0.09219
3339.63	0.10775	3341.63	0.23862	3339.63	0.08643
3339.73	0.06653	3341.73	0.25602	3339.73	0.09313
3339.83	0.0373	3341.83	0.18541	3339.83	0.08319
3339.93	0.03775	3341.93	0.11673	3339.93	0.06119
3340.02	0.06324	3342.02	0.05288	3340.02	0.04256
3340.12	0.0967	3342.12	-0.04422	3340.12	0.03308
3340.22	0.13424	3342.22	-0.09868	3340.22	0.05515
3340.32	0.15256	3342.32	-0.11597	3340.32	0.08182
3340.41	0.12575	3342.41	-0.16283	3340.41	0.07448
3340.51	0.08024	3342.51	-0.24628	3340.51	0.04799
3340.61	0.03907	3342.61	-0.33762	3340.61	0.05615
3340.71	0.02259	3342.71	-0.34589	3340.71	0.09049
3340.81	0.00383	3342.81	-0.26871	3340.81	0.09836
3340.9	-0.0069	3342.9	-0.19118	3340.9	0.08387
3341	0.00355	3343	-0.14551	3341	0.05884
3341.1	0.02344	3343.1	-0.13348	3341.1	0.05316
3341.2	0.068	3343.2	-0.10682	3341.2	0.08608
3341.29	0.11214	3343.29	-0.0578	3341.29	0.11181
3341.39	0.13246	3343.39	-0.0158	3341.39	0.12049
3341.49	0.14027	3343.49	-0.04308	3341.49	0.10961
3341.59	0.12491	3343.59	-0.14922	3341.59	0.10112
3341.69	0.09716	3343.69	-0.23048	3341.69	0.09236
3341.78	0.06781	3343.78	-0.23995	3341.78	0.09661
3341.88	0.03217	3343.88	-0.25459	3341.88	0.1106
3341.98	-0.00338	3343.98	-0.21922	3341.98	0.11988
3342.08	-0.02552	3344.08	-0.0939	3342.08	0.11029
3342.17	-0.03619	3344.17	-0.02615	3342.17	0.09223
3342.27	-0.06029	3344.27	-0.05033	3342.27	0.06868
3342.37	-0.08915	3344.37	-0.08088	3342.37	0.03672
3342.47	-0.09655	3344.47	-0.10885	3342.47	0.04426
3342.57	-0.0739	3344.57	-0.17259	3342.57	0.04855
3342.66	-0.01364	3344.66	-0.20884	3342.66	0.03898
3342.76	0.04107	3344.76	-0.23091	3342.76	0.0357
3342.86	0.0544	3344.86	-0.28472	3342.86	0.04179
3342.96	0.03525	3344.96	-0.36964	3342.96	0.07889
3343.05	0.0138	3345.05	-0.42841	3343.05	0.13912
3343.15	0.0164	3345.15	-0.41047	3343.15	0.15357
3343.25	0.03175	3345.25	-0.38173	3343.25	0.10725
3343.35	0.05286	3345.35	-0.31805	3343.35	0.05099
3343.44	0.05505	3345.44	-0.24296	3343.44	-0.00402
3343.54	0.02433	3345.54	-0.21391	3343.54	-0.036
3343.64	0.00157	3345.64	-0.17213	3343.64	-0.02626
3343.74	0.01315	3345.74	-0.10531	3343.74	0.01308
3343.84	0.03632	3345.84	-0.06689	3343.84	0.03851
3343.93	0.07473	3345.93	-0.01585	3343.93	0.03933
3344.03	0.12143	3346.03	0.04834	3344.03	0.0398
3344.13	0.14252	3346.13	0.07527	3344.13	0.02834
3344.23	0.12979	3346.23	0.06471	3344.23	0.00421
3344.32	0.13265	3346.32	0.06722	3344.32	-0.0063
3344.42	0.15967	3346.42	0.07762	3344.42	0.000708
3344.52	0.17958	3346.52	0.0854	3344.52	-0.00279
3344.62	0.17418	3346.62	0.14652	3344.62	-0.03482
3344.72	0.14206	3346.72	0.22071	3344.72	-0.07463
3344.81	0.08757	3346.81	0.32866	3344.81	-0.0617
3344.91	0.04254	3346.91	0.42617	3344.91	-0.02764
3345.01	0.02684	3347.01	0.47741	3345.01	-0.00111
3345.11	0.05093	3347.11	0.53011	3345.11	0.03591
3345.2	0.0835	3347.2	0.5896	3345.2	0.05177
3345.3	0.08648	3347.3	0.64811	3345.3	0.04264
3345.4	0.09013	3347.4	0.63196	3345.4	0.01916
3345.5	0.11598	3347.5	0.63179	3345.5	0.02258
3345.6	0.13633	3347.6	0.69832	3345.6	0.04345
3345.69	0.16023	3347.69	0.7817	3345.69	0.05384
3345.79	0.19955	3347.79	0.87962	3345.79	0.05479
3345.89	0.24034	3347.89	1.00814	3345.89	0.0599
3345.99	0.25723	3347.99	1.09395	3345.99	0.06257
3346.08	0.23834	3348.08	1.11356	3346.08	0.07607
3346.18	0.18043	3348.18	1.09293	3346.18	0.08165
3346.28	0.12253	3348.28	1.0407	3346.28	0.07421
3346.38	0.10328	3348.38	0.87677	3346.38	0.07114
3346.48	0.12524	3348.48	0.71006	3346.48	0.07725
3346.57	0.1531	3348.57	0.61115	3346.57	0.0923
3346.67	0.17791	3348.67	0.50228	3346.67	0.09657
3346.77	0.18052	3348.77	0.40317	3346.77	0.11095
3346.87	0.14444	3348.87	0.28973	3346.87	0.12608
3346.96	0.1014	3348.96	0.12182	3346.96	0.14154
3347.06	0.09277	3349.06	-0.063	3347.06	0.13837
3347.16	0.11741	3349.16	-0.28676	3347.16	0.12841
3347.26	0.14725	3349.26	-0.51836	3347.26	0.12728
3347.35	0.16691	3349.35	-0.70978	3347.35	0.14034
3347.45	0.17971	3349.45	-0.87185	3347.45	0.16
3347.55	0.17536	3349.55	-1.0729	3347.55	0.16908
3347.65	0.15268	3349.65	-1.32518	3347.65	0.1545
3347.75	0.09146	3349.75	-1.50479	3347.75	0.1279
3347.84	0.01145	3349.84	-1.57995	3347.84	0.11141
3347.94	-0.05419	3349.94	-1.63591	3347.94	0.10574
3348.04	-0.09182	3350.04	-1.66625	3348.04	0.11299
3348.14	-0.08519	3350.14	-1.65552	3348.14	0.0984
3348.23	-0.03996	3350.23	-1.68987	3348.23	0.09292
3348.33	0.02322	3350.33	-1.70784	3348.33	0.11183
3348.43	0.06245	3350.43	-1.62328	3348.43	0.12888
3348.53	0.09702	3350.53	-1.46706	3348.53	0.15309
3348.63	0.13566	3350.63	-1.28148	3348.63	0.1616
3348.72	0.1658	3350.72	-1.1505	3348.72	0.1473
3348.82	0.198	3350.82	-1.08572	3348.82	0.1338
3348.92	0.21855	3350.92	-0.9767	3348.92	0.13221
3349.02	0.20426	3351.02	-0.76853	3349.02	0.14058
3349.11	0.17968	3351.11	-0.54961	3349.11	0.14741
3349.21	0.16661	3351.21	-0.42021	3349.21	0.13152
3349.31	0.16605	3351.31	-0.35899	3349.31	0.10526
3349.41	0.17166	3351.41	-0.26882	3349.41	0.09861
3349.51	0.16005	3351.51	-0.10384	3349.51	0.11411
3349.6	0.15696	3351.6	0.07568	3349.6	0.13745
3349.7	0.17683	3351.7	0.23309	3349.7	0.15536
3349.8	0.19193	3351.8	0.38188	3349.8	0.15957
3349.9	0.18749	3351.9	0.46581	3349.9	0.14761
3349.99	0.14988	3351.99	0.53136	3349.99	0.09661
3350.09	0.0995	3352.09	0.65161	3350.09	0.04449
3350.19	0.07	3352.19	0.8438	3350.19	0.02272
3350.29	0.05131	3352.29	1.09689	3350.29	0.02566
3350.39	0.03696	3352.39	1.36254	3350.39	0.03845
3350.48	0.03513	3352.48	1.53845	3350.48	0.03886
3350.58	0.04603	3352.58	1.63557	3350.58	0.06151
3350.68	0.06098	3352.68	1.69918	3350.68	0.10379
3350.78	0.07045	3352.78	1.75443	3350.78	0.15439
3350.87	0.08558	3352.87	1.65798	3350.87	0.17948
3350.97	0.10204	3352.97	1.4255	3350.97	0.18405
3351.07	0.12506	3353.07	1.17756	3351.07	0.16954
3351.17	0.10558	3353.17	0.96435	3351.17	0.14282
3351.26	0.0792	3353.26	0.76531	3351.26	0.107
3351.36	0.08718	3353.36	0.54922	3351.36	0.08954
3351.46	0.08456	3353.46	0.33163	3351.46	0.09185
3351.56	0.07018	3353.56	0.16445	3351.56	0.0723
3351.66	0.08976	3353.66	0.00663	3351.66	0.04046
3351.75	0.14639	3353.75	-0.16917	3351.75	0.02778
3351.85	0.17982	3353.85	-0.33904	3351.85	0.0251
3351.95	0.14817	3353.95	-0.56991	3351.95	0.03119
3352.05	0.09136	3354.05	-0.88718	3352.05	0.02412
3352.14	0.05551	3354.14	-1.26748	3352.14	0.01483
3352.24	0.05897	3354.24	-1.62123	3352.24	0.01463
3352.34	0.06903	3354.34	-1.92985	3352.34	0.01874
3352.44	0.07164	3354.44	-2.2142	3352.44	0.04292
3352.54	0.06794	3354.54	-2.46512	3352.54	0.05037
3352.63	0.08361	3354.63	-2.67638	3352.63	0.03914
3352.73	0.07858	3354.73	-2.79775	3352.73	0.04429
3352.83	0.0752	3354.83	-2.76052	3352.83	0.057
3352.93	0.10382	3354.93	-2.59178	3352.93	0.07633
3353.02	0.14128	3355.02	-2.35381	3353.02	0.08885
3353.12	0.14125	3355.12	-2.10134	3353.12	0.09133
3353.22	0.13625	3355.22	-1.84642	3353.22	0.11433
3353.32	0.18383	3355.32	-1.57192	3353.32	0.1635
3353.42	0.31732	3355.42	-1.25641	3353.42	0.21536
3353.51	0.52791	3355.51	-0.95969	3353.51	0.26615
3353.61	0.7859	3355.61	-0.73215	3353.61	0.37999
3353.71	1.08202	3355.71	-0.56034	3353.71	0.57887
3353.81	1.41287	3355.81	-0.46682	3353.81	0.84968
3353.9	1.80472	3355.9	-0.45121	3353.9	1.1698
3354	2.22738	3356	-0.40336	3354	1.48315
3354.1	2.64713	3356.1	-0.2745	3354.1	1.71716
3354.2	3.03041	3356.2	-0.06827	3354.2	1.84191
3354.3	3.33332	3356.3	0.18904	3354.3	1.88876
3354.39	3.49745	3356.39	0.41615	3354.39	1.93037
3354.49	3.48056	3356.49	0.45458	3354.49	2.04691
3354.59	3.31712	3356.59	0.31084	3354.59	2.24609
3354.69	3.04824	3356.69	0.11815	3354.69	2.46377
3354.78	2.69921	3356.78	0.000242	3354.78	2.60552
3354.88	2.20036	3356.88	-0.02952	3354.88	2.63414
3354.98	1.56251	3356.98	-0.04347	3354.98	2.52475
3355.08	0.81769	3357.08	-0.05569	3355.08	2.24844
3355.17	0.04859	3357.17	-0.03066	3355.17	1.84765
3355.27	-0.67389	3357.27	0.0304	3355.27	1.3765
3355.37	-1.31752	3357.37	0.04847	3355.37	0.8723
3355.47	-1.85485	3357.47	0.03554	3355.47	0.34905
3355.57	-2.25304	3357.57	0.01533	3355.57	-0.15553
3355.66	-2.52259	3357.66	0.01516	3355.66	-0.6539
3355.76	-2.6961	3357.76	0.02768	3355.76	-1.17296
3355.86	-2.82805	3357.86	0.08462	3355.86	-1.64208
3355.96	-2.88931	3357.96	0.14598	3355.96	-1.98924
3356.05	-2.85813	3358.05	0.18517	3356.05	-2.18988
3356.15	-2.7178	3358.15	0.22113	3356.15	-2.24964
3356.25	-2.48926	3358.25	0.29767	3356.25	-2.21488
3356.35	-2.21588	3358.35	0.34344	3356.35	-2.10876
3356.45	-1.91736	3358.45	0.32304	3356.45	-1.92517
3356.54	-1.585	3358.54	0.30994	3356.54	-1.6627
3356.64	-1.25859	3358.64	0.29724	3356.64	-1.3884
3356.74	-0.97686	3358.74	0.24591	3356.74	-1.14124
3356.84	-0.75086	3358.84	0.16214	3356.84	-0.89385
3356.93	-0.56103	3358.93	0.01894	3356.93	-0.67501
3357.03	-0.40053	3359.03	-0.08764	3357.03	-0.49606
3357.13	-0.25952	3359.13	-0.10681	3357.13	-0.35817
3357.23	-0.11503	3359.23	-0.04482	3357.23	-0.27212
3357.33	0.01747	3359.33	0.04062	3357.33	-0.20236
3357.42	0.10056	3359.42	0.03498	3357.42	-0.12789
3357.52	0.14386	3359.52	-0.05817	3357.52	-0.07528
3357.62	0.14884	3359.62	-0.16892	3357.62	-0.05109
3357.72	0.14154	3359.72	-0.23902	3357.72	-0.01458
3357.81	0.12384	3359.81	-0.33811	3357.81	-0.00235
3357.91	0.12672	3359.91	-0.43824	3357.91	-0.0271
3358.01	0.15736	3360.01	-0.50871	3358.01	-0.04991
3358.11	0.18345	3360.11	-0.52877	3358.11	-0.05048
3358.21	0.18937	3360.21	-0.51588	3358.21	-0.03614
3358.3	0.17159	3360.3	-0.46088	3358.3	0.00251
3358.4	0.1528	3360.4	-0.40257	3358.4	0.0457
3358.5	0.15624	3360.5	-0.35496	3358.5	0.09486
3358.6	0.12267	3360.6	-0.3035	3358.6	0.12137
3358.69	0.08445	3360.69	-0.28752	3358.69	0.12678
3358.79	0.07531	3360.79	-0.29737	3358.79	0.1034
3358.89	0.07122	3360.89	-0.26451	3358.89	0.03744
3358.99	0.06677	3360.99	-0.17336	3358.99	-0.02852
3359.09	0.04607	3361.09	-0.08101	3359.09	-0.07454
3359.18	0.00159	3361.18	-0.10006	3359.18	-0.06363
3359.28	-0.01984	3361.28	-0.20213	3359.28	-0.01195
3359.38	-0.00703	3361.38	-0.24321	3359.38	0.03365
3359.48	0.00548	3361.48	-0.21629	3359.48	0.04498
3359.57	0.01324	3361.57	-0.14048	3359.57	0.0465
3359.67	0.01606	3361.67	0.00775	3359.67	0.04802
3359.77	0.00289	3361.77	0.16104	3359.77	0.0738
3359.87	0.01437	3361.87	0.29391	3359.87	0.08725
3359.96	0.0345	3361.96	0.34392	3359.96	0.06908
3360.06	0.02284	3362.06	0.40254	3360.06	0.03093
3360.16	-0.00802	3362.16	0.53123	3360.16	0.01976
3360.26	-0.01433	3362.26	0.67025	3360.26	0.05428
3360.36	0.01273	3362.36	0.76817	3360.36	0.08912
3360.45	0.03674	3362.45	0.76689	3360.45	0.11232
3360.55	0.04958	3362.55	0.69782	3360.55	0.11617
3360.65	0.07281	3362.65	0.64433	3360.65	0.09676
3360.75	0.09918	3362.75	0.71375	3360.75	0.07051
3360.84	0.1303	3362.84	0.89942	3360.84	0.05511
3360.94	0.1201	3362.94	1.09118	3360.94	0.03646
3361.04	0.08357	3363.04	1.23173	3361.04	0.04844
3361.14	0.05912	3363.14	1.37921	3361.14	0.09
3361.24	0.06986	3363.24	1.50099	3361.24	0.14818
3361.33	0.09393	3363.33	1.58934	3361.33	0.17806
3361.43	0.11983	3363.43	1.6295	3361.43	0.16484
3361.53	0.15445	3363.53	1.62451	3361.53	0.13976
3361.63	0.1814	3363.63	1.58493	3361.63	0.16314
3361.72	0.19878	3363.72	1.46246	3361.72	0.19241
3361.82	0.19223	3363.82	1.29249	3361.82	0.18509
3361.92	0.17333	3363.92	1.11509	3361.92	0.15045
3362.02	0.15977	3364.02	0.8894	3362.02	0.12368
3362.12	0.1492	3364.12	0.62596	3362.12	0.09365
3362.21	0.16933	3364.21	0.34656	3362.21	0.05916
3362.31	0.17576	3364.31	0.06614	3362.31	0.00681
3362.41	0.16563	3364.41	-0.12578	3362.41	-0.0214
3362.51	0.14332	3364.51	-0.22708	3362.51	-0.0076
3362.6	0.09712	3364.6	-0.2721	3362.6	0.04027
3362.7	0.0448	3364.7	-0.35189	3362.7	0.1124
3362.8	0.017	3364.8	-0.5381	3362.8	0.18608
3362.9	0.01327	3364.9	-0.73817	3362.9	0.2124
3363	0.00908	3365	-0.87373	3363	0.16221
3363.09	0.0296	3365.09	-0.9978	3363.09	0.10807
3363.19	0.07629	3365.19	-1.16056	3363.19	0.07857
3363.29	0.10068	3365.29	-1.29238	3363.29	0.06442
3363.39	0.08771	3365.39	-1.45182	3363.39	0.07562
3363.48	0.08192	3365.48	-1.56101	3363.48	0.09601
3363.58	0.08972	3365.58	-1.60145	3363.58	0.13406
3363.68	0.07277	3365.68	-1.56742	3363.68	0.16631
3363.78	0.05027	3365.78	-1.43137	3363.78	0.17351
3363.87	0.06614	3365.87	-1.23376	3363.87	0.14817
3363.97	0.08758	3365.97	-1.08441	3363.97	0.1341
3364.07	0.07325	3366.07	-0.93015	3364.07	0.13718
3364.17	0.05605	3366.17	-0.71531	3364.17	0.13859
3364.27	0.08777	3366.27	-0.43003	3364.27	0.15394
3364.36	0.13632	3366.36	-0.10055	3364.36	0.15713
3364.46	0.19062	3366.46	0.30445	3364.46	0.14332
3364.56	0.2392	3366.56	0.89545	3364.56	0.11814
3364.66	0.26446	3366.66	1.48604	3364.66	0.10631
3364.75	0.26761	3366.75	2.01246	3364.75	0.10657
3364.85	0.25081	3366.85	2.56294	3364.85	0.14508
3364.95	0.23587	3366.95	3.18121	3364.95	0.18081
3365.05	0.22654	3367.05	3.80475	3365.05	0.19283
3365.15	0.22298	3367.15	4.30126	3365.15	0.19774
3365.24	0.22618	3367.24	4.57536	3365.24	0.18897
3365.34	0.2029	3367.34	4.68237	3365.34	0.15801
3365.44	0.15656	3367.44	4.60701	3365.44	0.13385
3365.54	0.11993	3367.54	4.35377	3365.54	0.13987
3365.63	0.11442	3367.63	4.03484	3365.63	0.15475
3365.73	0.11483	3367.73	3.63894	3365.73	0.17822
3365.83	0.13611	3367.83	3.19623	3365.83	0.17513
3365.93	0.15854	3367.93	2.72261	3365.93	0.16919
3366.03	0.13473	3368.03	2.22281	3366.03	0.13575
3366.12	0.09911	3368.12	1.71529	3366.12	0.10125
3366.22	0.06581	3368.22	1.17637	3366.22	0.09721
3366.32	0.044	3368.32	0.54984	3366.32	0.1167
3366.42	0.02856	3368.42	-0.14346	3366.42	0.13666
3366.51	0.01556	3368.51	-0.83124	3366.51	0.13556
3366.61	0.00173	3368.61	-1.42397	3366.61	0.11121
3366.71	-0.01526	3368.71	-1.98713	3366.71	0.10607
3366.81	-0.01381	3368.81	-2.56568	3366.81	0.10863
3366.91	0.01392	3368.91	-3.13552	3366.91	0.09536
3367	0.11731	3369	-3.59399	3367	0.07846
3367.1	0.30388	3369.1	-3.92227	3367.1	0.08687
3367.2	0.52286	3369.2	-4.14927	3367.2	0.0874
3367.3	0.77166	3369.3	-4.29766	3367.3	0.09368
3367.39	1.08272	3369.39	-4.39551	3367.39	0.11272
3367.49	1.50866	3369.49	-4.33814	3367.49	0.13784
3367.59	2.07546	3369.59	-4.06405	3367.59	0.1699
3367.69	2.75608	3369.69	-3.64013	3367.69	0.22015
3367.78	3.47103	3369.78	-3.12595	3367.78	0.29407
3367.88	4.16609	3369.88	-2.51284	3367.88	0.4352
3367.98	4.82066	3369.98	-1.94419	3367.98	0.62514
3368.08	5.40511	3370.08	-1.40196	3368.08	0.82947
3368.18	5.9077	3370.18	-0.81608	3368.18	1.07902
3368.27	6.29563	3370.27	-0.22981	3368.27	1.38838
3368.37	6.50848	3370.37	0.19196	3368.37	1.71129
3368.47	6.42673	3370.47	0.49399	3368.47	2.03405
3368.57	5.92491	3370.57	0.79185	3368.57	2.41704
3368.66	4.95613	3370.66	1.08125	3368.66	2.90242
3368.76	3.51045	3370.76	1.33082	3368.76	3.52268
3368.86	1.70776	3370.86	1.53901	3368.86	4.23429
3368.96	-0.25255	3370.96	1.62603	3368.96	4.8944
3369.06	-2.1257	3371.06	1.53592	3369.06	5.33402
3369.15	-3.63747	3371.15	1.27204	3369.15	5.41306
3369.25	-4.65055	3371.25	0.8975	3369.25	5.16436
3369.35	-5.19155	3371.35	0.56876	3369.35	4.67096
3369.45	-5.36145	3371.45	0.36424	3369.45	4.05905
3369.54	-5.26124	3371.54	0.18837	3369.54	3.39178
3369.64	-4.99299	3371.64	0.00611	3369.64	2.71391
3369.74	-4.67365	3371.74	-0.0971	3369.74	2.03043
3369.84	-4.39252	3371.84	-0.17908	3369.84	1.34242
3369.94	-4.17172	3371.94	-0.36018	3369.94	0.65275
3370.03	-3.967	3372.03	-0.58632	3370.03	-0.0776
3370.13	-3.7472	3372.13	-0.7911	3370.13	-0.92985
3370.23	-3.45346	3372.23	-1.00238	3370.23	-1.91605
3370.33	-3.06575	3372.33	-1.16969	3370.33	-2.91046
3370.42	-2.61688	3372.42	-1.30698	3370.42	-3.75792
3370.52	-2.13434	3372.52	-1.38892	3370.52	-4.4379
3370.62	-1.68975	3372.62	-1.43956	3370.62	-4.93098
3370.72	-1.31431	3372.72	-1.51513	3370.72	-5.23451
3370.82	-1.00546	3372.82	-1.62555	3370.82	-5.28713
3370.91	-0.75094	3372.91	-1.72902	3370.91	-5.09173
3371.01	-0.54766	3373.01	-1.80131	3371.01	-4.6789
3371.11	-0.40786	3373.11	-1.86274	3371.11	-4.13792
3371.21	-0.30054	3373.21	-1.86956	3371.21	-3.52707
3371.3	-0.19381	3373.3	-1.75379	3371.3	-2.87627
3371.4	-0.10091	3373.4	-1.53026	3371.4	-2.25948
3371.5	-0.01521	3373.5	-1.24374	3371.5	-1.71288
3371.6	0.0459	3373.6	-0.99951	3371.6	-1.24811
3371.7	0.04098	3373.7	-0.90741	3371.7	-0.86584
3371.79	-0.00327	3373.79	-0.90476	3371.79	-0.55596
3371.89	-0.01068	3373.89	-0.85423	3371.89	-0.33335
3371.99	-0.00954	3373.99	-0.71488	3371.99	-0.18615
3372.09	-0.02972	3374.09	-0.56021	3372.09	-0.10733
3372.18	-0.05266	3374.18	-0.42371	3372.18	-0.07185
3372.28	-0.05802	3374.28	-0.29054	3372.28	-0.04782
3372.38	-0.05689	3374.38	-0.20793	3372.38	-0.02574
3372.48	-0.04713	3374.48	-0.17287	3372.48	-0.01592
3372.57	-0.00649	3374.57	-0.14627	3372.57	-0.02541
3372.67	0.03266	3374.67	-0.18552	3372.67	-0.03647
3372.77	0.04237	3374.77	-0.25678	3372.77	-0.02911
3372.87	0.00961	3374.87	-0.33695	3372.87	-0.00266
3372.97	-0.03909	3374.97	-0.35817	3372.97	0.02574
3373.06	-0.09072	3375.06	-0.34615	3373.06	0.01617
3373.16	-0.12171	3375.16	-0.24363	3373.16	-0.01237
3373.26	-0.09943	3375.26	-0.12457	3373.26	-0.03545
3373.36	-0.05807	3375.36	-0.1305	3373.36	0.00306
3373.45	-0.01139	3375.45	-0.20633	3373.45	0.08736
3373.55	0.00739	3375.55	-0.23849	3373.55	0.14359
3373.65	-0.02475	3375.65	-0.18641	3373.65	0.15132
3373.75	-0.08221	3375.75	-0.08332	3373.75	0.12512
3373.85	-0.1077	3375.85	0.0353	3373.85	0.10617
3373.94	-0.07587	3375.94	0.09509	3373.94	0.10942
3374.04	-0.032	3376.04	0.06236	3374.04	0.11029
3374.14	-0.00883	3376.14	-0.01464	3374.14	0.0818
3374.24	0.0152	3376.24	-0.09095	3374.24	0.012
3374.33	0.05716	3376.33	-0.15812	3374.33	-0.04939
3374.43	0.07971	3376.43	-0.19476	3374.43	-0.07818
3374.53	0.07824	3376.53	-0.17736	3374.53	-0.07523
3374.63	0.06801	3376.63	-0.14551	3374.63	-0.04831
3374.73	0.04903	3376.73	-0.11545	3374.73	-0.06429
3374.82	0.02594	3376.82	-0.08501	3374.82	-0.13123
3374.92	0.0188	3376.92	-0.06139	3374.92	-0.20469
3375.02	0.01858	3377.02	-0.02898	3375.02	-0.20757
3375.12	0.02746	3377.12	-0.01144	3375.12	-0.1622
3375.21	0.03848	3377.21	-0.05957	3375.21	-0.11656
3375.31	0.03691	3377.31	-0.14648	3375.31	-0.06455
3375.41	0.0484	3377.41	-0.26176	3375.41	-0.02356
3375.51	0.06968	3377.51	-0.29044	3375.51	0.02746
3375.61	0.11016	3377.61	-0.18766	3375.61	0.07452
3375.7	0.13561	3377.7	-0.06894	3375.7	0.10878
3375.8	0.15048	3377.8	0.03791	3375.8	0.13818
3375.9	0.16668	3377.9	0.17013	3375.9	0.15146
3376	0.16811	3378	0.31669	3376	0.13498
3376.09	0.16144	3378.09	0.45413	3376.09	0.0931
3376.19	0.1634	3378.19	0.53797	3376.19	0.07862
3376.29	0.17277	3378.29	0.66858	3376.29	0.11972
3376.39	0.17268	3378.39	0.85346	3376.39	0.185
3376.48	0.15932	3378.48	1.08462	3376.48	0.21802
3376.58	0.14971	3378.58	1.38503	3376.58	0.19743
3376.68	0.15528	3378.68	1.61763	3376.68	0.14428
3376.78	0.14084	3378.78	1.75685	3376.78	0.09389
3376.88	0.09236	3378.88	1.84374	3376.88	0.08187
3376.97	0.0529	3378.97	1.8649	3376.97	0.09388
3377.07	0.08742	3379.07	1.77756	3377.07	0.09154
3377.17	0.1344	3379.17	1.62626	3377.17	0.09348
3377.27	0.13673	3379.27	1.48494	3377.27	0.09856
3377.36	0.11593	3379.36	1.40566	3377.36	0.08459
3377.46	0.10016	3379.46	1.30523	3377.46	0.05034
3377.56	0.11188	3379.56	1.14186	3377.56	0.01755
3377.66	0.08728	3379.66	0.92728	3377.66	0.00854
3377.76	0.04505	3379.76	0.69555	3377.76	0.05029
3377.85	0.02177	3379.85	0.42493	3377.85	0.11093
3377.95	0.03342	3379.95	0.14378	3377.95	0.12926
3378.05	0.07607	3380.05	-0.03029	3378.05	0.11188
3378.15	0.12918	3380.15	-0.24322	3378.15	0.10255
3378.24	0.15138	3380.24	-0.53067	3378.24	0.10972
3378.34	0.13627	3380.34	-0.88099	3378.34	0.11095
3378.44	0.10288	3380.44	-1.12098	3378.44	0.11366
3378.54	0.09909	3380.54	-1.18107	3378.54	0.13117
3378.64	0.11634	3380.64	-1.22776	3378.64	0.14722
3378.73	0.12395	3380.73	-1.26321	3378.73	0.11151
3378.83	0.12963	3380.83	-1.2796	3378.83	0.06196
3378.93	0.13504	3380.93	-1.24369	3378.93	0.05314
3379.03	0.14719	3381.03	-1.15221	3379.03	0.08294
3379.12	0.19142	3381.12	-0.91951	3379.12	0.10479
3379.22	0.22605	3381.22	-0.56645	3379.22	0.08706
3379.32	0.2174	3381.32	-0.08367	3379.32	0.02508
3379.42	0.1887	3381.42	0.50835	3379.42	-0.0241
3379.52	0.19442	3381.52	1.06825	3379.52	-0.05528
3379.61	0.2128	3381.61	1.57263	3379.61	-0.05075
3379.71	0.21819	3381.71	2.00648	3379.71	-0.02348
3379.81	0.20857	3381.81	2.36768	3379.81	-0.02485
3379.91	0.19208	3381.91	2.73399	3379.91	-0.01658
3380	0.15256	3382	3.13051	3380	0.03859
3380.1	0.1193	3382.1	3.51243	3380.1	0.10576
3380.2	0.10395	3382.2	3.73738	3380.2	0.12575
3380.3	0.10966	3382.3	3.8093	3380.3	0.13426
3380.39	0.12634	3382.39	3.78393	3380.39	0.12325
3380.49	0.14438	3382.49	3.65529	3380.49	0.08334
3380.59	0.14968	3382.59	3.36796	3380.59	0.04824
3380.69	0.14871	3382.69	2.95287	3380.69	0.04314
3380.79	0.13554	3382.79	2.49241	3380.79	0.0816
3380.88	0.10236	3382.88	1.9807	3380.88	0.10821
3380.98	0.04632	3382.98	1.43737	3380.98	0.09021
3381.08	-0.0083	3383.08	0.85035	3381.08	0.07684
3381.18	-0.04241	3383.18	0.1497	3381.18	0.05651
3381.27	-0.02395	3383.27	-0.55328	3381.27	0.05247
3381.37	0.02431	3383.37	-1.2471	3381.37	0.07901
3381.47	0.07325	3383.47	-1.91871	3381.47	0.11584
3381.57	0.11624	3383.57	-2.56078	3381.57	0.11411
3381.67	0.15423	3383.67	-3.17765	3381.67	0.08963
3381.76	0.22161	3383.76	-3.73179	3381.76	0.05836
3381.86	0.33534	3383.86	-4.15085	3381.86	0.01503
3381.96	0.45346	3383.96	-4.36707	3381.96	-0.01032
3382.06	0.58462	3384.06	-4.40899	3382.06	-0.01196
3382.15	0.77815	3384.15	-4.42445	3382.15	-0.00762
3382.25	1.07451	3384.25	-4.40294	3382.25	0.00987
3382.35	1.48655	3384.35	-4.32715	3382.35	0.05141
3382.45	1.99938	3384.45	-4.21269	3382.45	0.11642
3382.55	2.57055	3384.55	-4.02736	3382.55	0.23854
3382.64	3.12569	3384.64	-3.62581	3382.64	0.43716
3382.74	3.58337	3384.74	-3.06049	3382.74	0.76219
3382.84	3.9298	3384.84	-2.4857	3382.84	1.21585
3382.94	4.18983	3384.94	-1.94373	3382.94	1.80751
3383.03	4.33297	3385.03	-1.41582	3383.03	2.51472
3383.13	4.31481	3385.13	-0.94608	3383.13	3.21558
3383.23	4.22816	3385.23	-0.55561	3383.23	3.76136
3383.33	4.18743	3385.33	-0.23684	3383.33	4.01595
3383.43	4.26352	3385.43	0.04944	3383.43	3.97173
3383.52	4.31063	3385.52	0.37167	3383.52	3.762
3383.62	4.04719	3385.62	0.6735	3383.62	3.52629
3383.72	3.41432	3385.72	0.95658	3383.72	3.28638
3383.82	2.52581	3385.82	1.1446	3383.82	3.01145
3383.91	1.54126	3385.91	1.25995	3383.91	2.69464
3384.01	0.54723	3386.01	1.28783	3384.01	2.26858
3384.11	-0.46736	3386.11	1.21584	3384.11	1.64898
3384.21	-1.47846	3386.21	1.07847	3384.21	0.86599
3384.3	-2.47873	3386.3	1.04617	3384.3	-0.05017
3384.4	-3.42454	3386.4	1.11938	3384.4	-0.99447
3384.5	-4.26166	3386.5	1.09408	3384.5	-1.78803
3384.6	-4.89943	3386.6	0.94298	3384.6	-2.3325
3384.7	-5.29858	3386.7	0.78619	3384.7	-2.65804
3384.79	-5.49761	3386.79	0.5866	3384.79	-2.87131
3384.89	-5.49049	3386.89	0.30331	3384.89	-3.09296
3384.99	-5.27666	3386.99	0.07857	3384.99	-3.42928
3385.09	-4.9221	3387.09	-0.04273	3385.09	-3.8732
3385.18	-4.44898	3387.18	-0.13595	3385.18	-4.36713
3385.28	-3.86875	3387.28	-0.13281	3385.28	-4.81387
3385.38	-3.22688	3387.38	-0.10051	3385.38	-5.08603
3385.48	-2.58189	3387.48	-0.2115	3385.48	-5.12763
3385.58	-2.0163	3387.58	-0.46337	3385.58	-4.96103
3385.67	-1.59275	3387.67	-0.68439	3385.67	-4.68478
3385.77	-1.28894	3387.77	-0.8117	3385.77	-4.33162
3385.87	-1.03793	3387.87	-0.87252	3385.87	-3.88065
3385.97	-0.85129	3387.97	-0.89752	3385.97	-3.33555
3386.06	-0.72617	3388.06	-0.99566	3386.06	-2.72853
3386.16	-0.61952	3388.16	-1.06748	3386.16	-2.12756
3386.26	-0.546	3388.26	-1.05724	3386.26	-1.61044
3386.36	-0.50578	3388.36	-1.03714	3386.36	-1.24281
3386.46	-0.47434	3388.46	-1.00983	3386.46	-1.03307
3386.55	-0.41655	3388.55	-0.9859	3386.55	-0.89385
3386.65	-0.36166	3388.65	-0.90215	3386.65	-0.75204
3386.75	-0.3074	3388.75	-0.7553	3386.75	-0.61697
3386.85	-0.23671	3388.85	-0.57038	3386.85	-0.54121
3386.94	-0.17546	3388.94	-0.47201	3386.94	-0.51823
3387.04	-0.14186	3389.04	-0.49965	3387.04	-0.4897
3387.14	-0.13955	3389.14	-0.57904	3387.14	-0.42492
3387.24	-0.14921	3389.24	-0.62548	3387.24	-0.35262
3387.34	-0.16575	3389.34	-0.54933	3387.34	-0.30667
3387.43	-0.16696	3389.43	-0.45015	3387.43	-0.29641
3387.53	-0.14248	3389.53	-0.41895	3387.53	-0.31464
3387.63	-0.11231	3389.63	-0.48215	3387.63	-0.30863
3387.73	-0.09542	3389.73	-0.48714	3387.73	-0.26601
3387.82	-0.08307	3389.82	-0.36513	3387.82	-0.21419
3387.92	-0.06133	3389.92	-0.17626	3387.92	-0.14494
3388.02	-0.03929	3390.02	-0.01365	3388.02	-0.05922
3388.12	-0.00581	3390.12	-0.00695	3388.12	-0.03965
3388.22	0.03668	3390.22	-0.06389	3388.22	-0.07015
3388.31	0.06081	3390.31	-0.05795	3388.31	-0.09059
3388.41	0.03529	3390.41	-0.04204	3388.41	-0.08818
3388.51	-0.01931	3390.51	-0.05476	3388.51	-0.07335
3388.61	-0.06919	3390.61	-0.07406	3388.61	-0.02762
3388.7	-0.08525	3390.7	-0.2043	3388.7	0.00503
3388.8	-0.06672	3390.8	-0.39434	3388.8	0.00777
3388.9	-0.04637	3390.9	-0.51362	3388.9	0.01233
3389	-0.05188	3391	-0.56464	3389	-0.00114
3389.09	-0.04971	3391.09	-0.5958	3389.09	-0.05201
3389.19	-0.00397	3391.19	-0.55488	3389.19	-0.10993
3389.29	0.05901	3391.29	-0.45428	3389.29	-0.14607
3389.39	0.07089	3391.39	-0.40539	3389.39	-0.17061
3389.49	0.04611	3391.49	-0.42189	3389.49	-0.17129
3389.58	0.01017	3391.58	-0.39844	3389.58	-0.16328
3389.68	-0.02803	3391.68	-0.29286	3389.68	-0.16606
3389.78	-0.02441	3391.78	-0.17349	3389.78	-0.15636
3389.88	0.01493	3391.88	-0.06409	3389.88	-0.12861
3389.97	0.03806	3391.97	0.01231	3389.97	-0.09085
3390.07	0.04996	3392.07	0.04107	3390.07	-0.05615
3390.17	0.0863	3392.17	0.04981	3390.17	-0.0447
3390.27	0.11697	3392.27	0.07207	3390.27	-0.05768
3390.37	0.09198	3392.37	0.05914	3390.37	-0.054
3390.46	0.0397	3392.46	-0.02885	3390.46	-0.01791
3390.56	-0.0016	3392.56	-0.14762	3390.56	0.01906
3390.66	-0.02071	3392.66	-0.21575	3390.66	0.04239
3390.76	-0.01616	3392.76	-0.20117	3390.76	0.04108
3390.85	-0.03057	3392.85	-0.10798	3390.85	0.02705
3390.95	-0.05982	3392.95	-0.03248	3390.95	0.02338
3391.05	-0.06343	3393.05	-0.04869	3391.05	0.04053
3391.15	-0.05248	3393.15	-0.1231	3391.15	0.03928
3391.25	-0.04146	3393.25	-0.21258	3391.25	0.00912
3391.34	-0.01875	3393.34	-0.30588	3391.34	-0.0242
3391.44	-0.01191	3393.44	-0.31276	3391.44	-0.05161
3391.54	-0.01703	3393.54	-0.23803	3391.54	-0.05264
3391.64	-0.02256	3393.64	-0.14244	3391.64	-0.02878
3391.73	-0.02279	3393.73	-0.11094	3391.73	0.00898
3391.83	-0.0031	3393.83	-0.16682	3391.83	0.047
3391.93	0.01799	3393.93	-0.221	3391.93	0.07521
3392.03	0.04236	3394.03	-0.29961	3392.03	0.08253
3392.13	0.08424	3394.13	-0.37216	3392.13	0.07073
3392.22	0.07956	3394.22	-0.30177	3392.22	0.07864
3392.32	0.04958	3394.32	-0.16023	3392.32	0.08916
3392.42	0.03806	3394.42	-0.08533	3392.42	0.05992
3392.52	0.03708	3394.52	-0.04731	3392.52	-0.00821
3392.61	0.00753	3394.61	0.01034	3392.61	-0.07521
3392.71	-0.00401	3394.71	0.04733	3392.71	-0.10233
3392.81	0.01103	3394.81	-0.04133	3392.81	-0.09537
3392.91	0.01555	3394.91	-0.13411	3392.91	-0.04618
3393	0.01938	3395	-0.05456	3393	0.01807
3393.1	0.0148	3395.1	0.06646	3393.1	0.05193
3393.2	0.04485	3395.2	0.12508	3393.2	0.09108
3393.3	0.08514	3395.3	0.15104	3393.3	0.11787
3393.4	0.08763	3395.4	0.16356	3393.4	0.12443
3393.49	0.09233	3395.49	0.24852	3393.49	0.10971
3393.59	0.11026	3395.59	0.35368	3393.59	0.05458
3393.69	0.1308	3395.69	0.37605	3393.69	-0.01211
3393.79	0.17313	3395.79	0.33511	3393.79	-0.05949
3393.88	0.20538	3395.88	0.21178	3393.88	-0.07648
3393.98	0.19898	3395.98	0.13566	3393.98	-0.06174
3394.08	0.16482	3396.08	0.265	3394.08	-0.02573
3394.18	0.13185	3396.18	0.54702	3394.18	0.00725
3394.28	0.10879	3396.28	0.81154	3394.28	0.03047
3394.37	0.11909	3396.37	1.00706	3394.37	0.05161
3394.47	0.162	3396.47	1.19152	3394.47	0.07687
3394.57	0.18568	3396.57	1.47766	3394.57	0.09211
3394.67	0.16411	3396.67	1.82662	3394.67	0.1249
3394.76	0.11736	3396.76	2.09996	3394.76	0.16805
3394.86	0.07921	3396.86	2.20902	3394.86	0.18102
3394.96	0.04763	3396.96	2.23195	3394.96	0.15947
3395.06	0.01299	3397.06	2.23421	3395.06	0.125
3395.16	-0.00717	3397.16	2.19401	3395.16	0.07823
3395.25	-0.00627	3397.25	2.07774	3395.25	0.01437
3395.35	0.0063	3397.35	1.90191	3395.35	-0.02573
3395.45	0.04215	3397.45	1.66899	3395.45	-0.04896
3395.55	0.08341	3397.55	1.40769	3395.55	-0.07059
3395.64	0.11896	3397.64	1.13925	3395.64	-0.10697
3395.74	0.10417	3397.74	0.82869	3395.74	-0.1201
3395.84	0.04013	3397.84	0.46579	3395.84	-0.07441
3395.94	0.01746	3397.94	0.05135	3395.94	-0.01064
3396.04	0.04984	3398.04	-0.38363	3396.04	0.06814
3396.13	0.08391	3398.13	-0.73131	3396.13	0.11779
3396.23	0.06963	3398.23	-1.00078	3396.23	0.14106
3396.33	0.00538	3398.33	-1.28552	3396.33	0.17695
3396.43	-0.03116	3398.43	-1.64528	3396.43	0.20493
3396.52	-0.03096	3398.52	-2.01387	3396.52	0.22036
3396.62	0.00539	3398.62	-2.31525	3396.62	0.2116
3396.72	0.09117	3398.72	-2.51468	3396.72	0.18787
3396.82	0.20367	3398.82	-2.61031	3396.82	0.17364
3396.91	0.39591	3398.91	-2.54156	3396.91	0.19492
3397.01	0.72566	3399.01	-2.42008	3397.01	0.26116
3397.11	1.16172	3399.11	-2.24825	3397.11	0.35281
3397.21	1.67191	3399.21	-2.03161	3397.21	0.43182
3397.31	2.14644	3399.31	-1.88496	3397.31	0.52029
3397.4	2.52159	3399.4	-1.77633	3397.4	0.62738
3397.5	2.80717	3399.5	-1.61054	3397.5	0.74896
3397.6	3.02685	3399.6	-1.30223	3397.6	0.94226
3397.7	3.14755	3399.7	-0.91638	3397.7	1.24299
3397.79	3.14956	3399.79	-0.57552	3397.79	1.59362
3397.89	3.03191	3399.89	-0.36351	3397.89	1.91219
3397.99	2.82704	3399.99	-0.27079	3397.99	2.15796
3398.09	2.58334	3400.09	-0.22918	3398.09	2.32228
3398.19	2.27403	3400.19	-0.18276	3398.19	2.37456
3398.28	1.81907	3400.28	-0.127	3398.28	2.33656
3398.38	1.26135	3400.38	-0.04709	3398.38	2.26195
3398.48	0.67635	3400.48	0.11388	3398.48	2.14874
3398.58	0.1323	3400.58	0.27157	3398.58	1.96713
3398.67	-0.30238	3400.67	0.40879	3398.67	1.64278
3398.77	-0.64747	3400.77	0.5291	3398.77	1.1744
3398.87	-0.99551	3400.87	0.6349	3398.87	0.63788
3398.97	-1.35006	3400.97	0.69592	3398.97	0.07957
3399.07	-1.65614	3401.07	0.64029	3399.07	-0.46176
3399.16	-1.91782	3401.16	0.588	3399.16	-0.9308
3399.26	-2.17823	3401.26	0.66461	3399.26	-1.31746
3399.36	-2.41306	3401.36	0.81174	3399.36	-1.60113
3399.46	-2.58745	3401.46	0.92236	3399.46	-1.79393
3399.55	-2.67527	3401.55	0.9675	3399.55	-1.94517
3399.65	-2.65561	3401.65	0.91806	3399.65	-2.0196
3399.75	-2.54948	3401.75	0.81001	3399.75	-1.96991
3399.85	-2.37901	3401.85	0.70456	3399.85	-1.83129
3399.95	-2.15098	3401.95	0.65099	3399.95	-1.6278
3400.04	-1.91006	3402.04	0.63261	3400.04	-1.37461
3400.14	-1.64084	3402.14	0.56923	3400.14	-1.1144
3400.24	-1.3721	3402.24	0.47769	3400.24	-0.91749
3400.34	-1.1398	3402.34	0.38598	3400.34	-0.76218
3400.43	-0.95287	3402.43	0.39427	3400.43	-0.61344
3400.53	-0.77577	3402.53	0.50245	3400.53	-0.50791
3400.63	-0.601	3402.63	0.5459	3400.63	-0.43484
3400.73	-0.46035	3402.73	0.42334	3400.73	-0.38446
3400.83	-0.37365	3402.83	0.22542	3400.83	-0.36255
3400.92	-0.2824	3402.92	0.0649	3400.92	-0.3322
3401.02	-0.20241	3403.02	-0.07745	3401.02	-0.24784
3401.12	-0.16015	3403.12	-0.20748	3401.12	-0.16722
3401.22	-0.09307	3403.22	-0.34547	3401.22	-0.13558
3401.31	-0.05122	3403.31	-0.59683	3401.31	-0.11317
3401.41	-0.06295	3403.41	-0.86075	3401.41	-0.09197
3401.51	-0.06601	3403.51	-1.11049	3401.51	-0.09686
3401.61	-0.05506	3403.61	-1.24929	3401.61	-0.1323
3401.7	-0.05882	3403.7	-1.32639	3401.7	-0.17912
3401.8	-0.05537	3403.8	-1.39626	3401.8	-0.19446
3401.9	-0.02588	3403.9	-1.39136	3401.9	-0.18629
3402	-0.00672	3404	-1.33069	3402	-0.14847
3402.1	-0.00672	3404.1	-1.23045	3402.1	-0.10462
3402.19	-0.00808	3404.19	-1.10392	3402.19	-0.11089
3402.29	0.01883	3404.29	-1.07761	3402.29	-0.11874
3402.39	0.05906	3404.39	-1.14422	3402.39	-0.08449
3402.49	0.06414	3404.49	-1.26386	3402.49	-0.03025
3402.58	0.03831	3404.58	-1.30318	3402.58	0.02471
3402.68	0.00573	3404.68	-1.29739	3402.68	0.0435
3402.78	-0.0318	3404.78	-1.26934	3402.78	0.02503
3402.88	-0.0583	3404.88	-1.20424	3402.88	-0.000857
3402.98	-0.04006	3404.98	-1.04338	3402.98	-0.00931
3403.07	0.02818	3405.07	-0.84303	3403.07	-0.0037
3403.17	0.08786	3405.17	-0.68031	3403.17	0.00224
3403.27	0.09148	3405.27	-0.60257	3403.27	-0.00258
3403.37	0.06904	3405.37	-0.4947	3403.37	-0.02151
3403.46	0.07365	3405.46	-0.38331	3403.46	-0.04864
3403.56	0.06409	3405.56	-0.35852	3403.56	-0.06711
3403.66	0.0091	3405.66	-0.41595	3403.66	-0.04557
3403.76	-0.0429	3405.76	-0.48131	3403.76	0.01237
3403.86	-0.04829	3405.86	-0.4822	3403.86	0.07095
3403.95	-0.03206	3405.95	-0.41517	3403.95	0.11783
3404.05	-0.01496	3406.05	-0.37083	3404.05	0.11087
3404.15	-0.0213	3406.15	-0.39402	3404.15	0.07852
3404.25	-0.02318	3406.25	-0.36659	3404.25	0.06534
3404.34	-0.03067	3406.34	-0.2433	3404.34	0.07833
3404.44	-0.05278	3406.44	-0.1228	3404.44	0.07985
3404.54	-0.05473	3406.54	-0.05517	3404.54	0.0316
3404.64	-0.02338	3406.64	-0.0808	3404.64	-0.00695
3404.74	-0.00262	3406.74	-0.16108	3404.74	-0.00613
3404.83	-0.000969	3406.83	-0.20849	3404.83	0.02717
3404.93	0.00841	3406.93	-0.23901	3404.93	0.06712
3405.03	0.03354	3407.03	-0.29117	3405.03	0.08393
3405.13	0.0903	3407.13	-0.37218	3405.13	0.05389
3405.22	0.15167	3407.22	-0.39086	3405.22	0.01026
3405.32	0.1803	3407.32	-0.36167	3405.32	-0.02684
3405.42	0.15051	3407.42	-0.27757	3405.42	-0.04073
3405.52	0.07653	3407.52	-0.15926	3405.52	-0.00287
3405.61	0.03138	3407.61	-0.08674	3405.61	0.05823
3405.71	0.03276	3407.71	-0.05979	3405.71	0.08116
3405.81	0.02489	3407.81	-0.0268	3405.81	0.05772
3405.91	0.03589	3407.91	0.09844	3405.91	0.0382
3406.01	0.07875	3408.01	0.27388	3406.01	0.04965
3406.1	0.11462	3408.1	0.30365	3406.1	0.0871
3406.2	0.08175	3408.2	0.19543	3406.2	0.08001
3406.3	0.04957	3408.3	-0.02267	3406.3	0.03997
3406.4	0.03443	3408.4	-0.20431	3406.4	0.01213
3406.49	0.02633	3408.49	-0.29177	3406.49	-0.01155
3406.59	0.05201	3408.59	-0.37143	3406.59	-0.01181
3406.69	0.08757	3408.69	-0.38462	3406.69	-0.00488
3406.79	0.0904	3408.79	-0.357	3406.79	0.01145
3406.89	0.10821	3408.89	-0.36942	3406.89	0.03687
3406.98	0.13681	3408.98	-0.39095	3406.98	0.06508
3407.08	0.14524	3409.08	-0.37337	3407.08	0.08375
3407.18	0.14864	3409.18	-0.32282	3407.18	0.08511
3407.28	0.136	3409.28	-0.20819	3407.28	0.04379
3407.37	0.10853	3409.37	-0.08915	3407.37	-0.02212
3407.47	0.08644	3409.47	0.06277	3407.47	-0.05614
3407.57	0.08387	3409.57	0.20038	3407.57	-0.02861
3407.67	0.09999	3409.67	0.2007	3407.67	0.01623
3407.77	0.0874	3409.77	0.1231	3407.77	0.03029
3407.86	0.06514	3409.86	0.06011	3407.86	0.03995
3407.96	0.04474	3409.96	0.04808	3407.96	0.04953
3408.06	0.03237	3410.06	0.02578	3408.06	0.06055
3408.16	0.03845	3410.16	0.00328	3408.16	0.08469
3408.25	0.06347	3410.25	-0.03852	3408.25	0.08714
3408.35	0.07798	3410.35	-0.09209	3408.35	0.06006
3408.45	0.07127	3410.45	-0.19871	3408.45	0.02973
3408.55	0.05861	3410.55	-0.29443	3408.55	-0.00077
3408.65	0.03976	3410.65	-0.27359	3408.65	-0.00833
3408.74	0.04391	3410.74	-0.20562	3408.74	-0.01026
3408.84	0.0549	3410.84	-0.19187	3408.84	-0.03319
3408.94	0.05608	3410.94	-0.27498	3408.94	-0.06822
3409.04	0.06352	3411.04	-0.38618	3409.04	-0.07107
3409.13	0.06699	3411.13	-0.41656	3409.13	-0.02914
3409.23	0.06955	3411.23	-0.30194	3409.23	0.02069
3409.33	0.07084	3411.33	-0.13847	3409.33	0.05018
3409.43	0.04381	3411.43	-0.0268	3409.43	0.05972
3409.52	-0.03407	3411.52	-0.01382	3409.52	0.04976
3409.62	-0.11498	3411.62	-0.067	3409.62	0.04554
3409.72	-0.15013	3411.72	-0.13387	3409.72	0.0579
3409.82	-0.12708	3411.82	-0.16593	3409.82	0.06473
3409.92	-0.09601	3411.92	-0.14005	3409.92	0.06621
3410.01	-0.08748	3412.01	-0.1454	3410.01	0.04249
3410.11	-0.0931	3412.11	-0.21923	3410.11	-0.00273
3410.21	-0.06187	3412.21	-0.3521	3410.21	-0.01291
3410.31	-0.00712	3412.31	-0.47885	3410.31	-0.00558
3410.4	0.05602	3412.4	-0.57874	3410.4	0.000857
3410.5	0.08483	3412.5	-0.58819	3410.5	-0.00767
3410.6	0.08103	3412.6	-0.54896	3410.6	0.01025
3410.7	0.07695	3412.7	-0.50724	3410.7	0.04367
3410.8	0.0684	3412.8	-0.42625	3410.8	0.07718
3410.89	0.07276	3412.89	-0.34921	3410.89	0.09555
3410.99	0.07379	3412.99	-0.33658	3410.99	0.08289
3411.09	0.06516	3413.09	-0.35375	3411.09	0.05634
3411.19	0.06727	3413.19	-0.38555	3411.19	0.05494
3411.28	0.0635	3413.28	-0.41314	3411.28	0.05696
3411.38	0.01257	3413.38	-0.31674	3411.38	0.02823
3411.48	-0.04463	3413.48	-0.20562	3411.48	0.00297
3411.58	-0.05104	3413.58	-0.18489	3411.58	-0.00194
3411.68	0.00915	3413.68	-0.18431	3411.68	0.02112
3411.77	0.06752	3413.77	-0.13372	3411.77	0.04493
3411.87	0.10649	3413.87	-0.03606	3411.87	0.05852
3411.97	0.13617	3413.97	0.02164	3411.97	0.08519
3412.07	0.16338	3414.07	0.13765	3412.07	0.10678
3412.16	0.17703	3414.16	0.27072	3412.16	0.13044
3412.26	0.16643	3414.26	0.2831	3412.26	0.15659
3412.36	0.12366	3414.36	0.21758	3412.36	0.17077
3412.46	0.06226	3414.46	0.1098	3412.46	0.17063
3412.56	-0.00693	3414.56	0.0055	3412.56	0.15173
3412.65	-0.07547	3414.65	-0.10965	3412.65	0.14592
3412.75	-0.1004	3414.75	-0.19141	3412.75	0.18381
3412.85	-0.06847	3414.85	-0.24999	3412.85	0.22492
3412.95	-0.00374	3414.95	-0.31959	3412.95	0.21823
3413.04	0.03112	3415.04	-0.40643	3413.04	0.17157
3413.14	0.02161	3415.14	-0.50351	3413.14	0.1189
3413.24	0.01351	3415.24	-0.51035	3413.24	0.08194
3413.34	0.02572	3415.34	-0.46872	3413.34	0.04834
3413.43	0.05441	3415.43	-0.39408	3413.43	0.01982
3413.53	0.08681	3415.53	-0.31522	3413.53	-0.01211
3413.63	0.08188	3415.63	-0.32615	3413.63	-0.04613
3413.73	0.06139	3415.73	-0.37279	3413.73	-0.04268
3413.83	0.01599	3415.83	-0.3225	3413.83	-0.000261
3413.92	-0.03366	3415.92	-0.14255	3413.92	0.02959
3414.02	-0.04915	3416.02	-0.01013	3414.02	0.000906
3414.12	-0.04858	3416.12	0.02973	3414.12	-0.05829
3414.22	-0.04648	3416.22	0.02712	3414.22	-0.0722
3414.31	-0.03992	3416.31	0.04643	3414.31	-0.01431
3414.41	-0.04521	3416.41	0.06717	3414.41	0.03969
3414.51	-0.04835	3416.51	0.01317	3414.51	0.0337
3414.61	-0.02151	3416.61	-0.14437	3414.61	0.03494
3414.71	0.04447	3416.71	-0.23387	3414.71	0.05898
3414.8	0.07082	3416.8	-0.15965	3414.8	0.07204
3414.9	0.05838	3416.9	-0.03716	3414.9	0.0552
3415	0.07454	3417	0.06454	3415	0.05061
3415.1	0.10322	3417.1	0.01295	3415.1	0.06641
3415.19	0.07027	3417.19	-0.16363	3415.19	0.06293
3415.29	-0.00658	3417.29	-0.31674	3415.29	0.05109
3415.39	-0.06616	3417.39	-0.34586	3415.39	0.02892
3415.49	-0.0639	3417.49	-0.30657	3415.49	0.04121
3415.59	-0.03761	3417.59	-0.23885	3415.59	0.0733
3415.68	-0.014	3417.68	-0.13538	3415.68	0.10042
3415.78	0.00735	3417.78	-0.0656	3415.78	0.10649
3415.88	0.04192	3417.88	-0.07235	3415.88	0.08788
3415.98	0.06663	3417.98	-0.13221	3415.98	0.04729
3416.07	0.08838	3418.07	-0.22277	3416.07	-0.00986
3416.17	0.09057	3418.17	-0.27249	3416.17	-0.06374
3416.27	0.06229	3418.27	-0.29402	3416.27	-0.09965
3416.37	0.01622	3418.37	-0.29242	3416.37	-0.09242
3416.47	0.01666	3418.47	-0.25228	3416.47	-0.04023
3416.56	0.05297	3418.56	-0.12674	3416.56	0.03095
3416.66	0.04088	3418.66	0.01395	3416.66	0.11562
3416.76	-0.01232	3418.76	0.14223	3416.76	0.16635
3416.86	-0.05304	3418.86	0.19312	3416.86	0.12358
3416.95	-0.04807	3418.95	0.16797	3416.95	0.03925
3417.05	-0.01126	3419.05	0.0814	3417.05	-0.03169
3417.15	-0.00435	3419.15	-0.04675	3417.15	-0.06194
3417.25	-0.01356	3419.25	-0.16371	3417.25	-0.04472
3417.35	-0.03236	3419.35	-0.32386	3417.35	-0.02455
3417.44	-0.05713	3419.44	-0.45013	3417.44	0.000894
3417.54	-0.08244	3419.54	-0.42127	3417.54	0.01797
3417.64	-0.11191	3419.64	-0.34645	3417.64	0.03763
3417.74	-0.10995	3419.74	-0.30361	3417.74	0.05445
3417.83	-0.07803	3419.83	-0.26478	3417.83	0.03653
3417.93	-0.04191	3419.93	-0.20437	3417.93	-0.00944
3418.03	0.00561	3420.03	-0.19409	3418.03	-0.03614
3418.13	0.03714	3420.13	-0.23525	3418.13	-0.03342
3418.22	0.04573	3420.22	-0.20951	3418.22	-0.04134
3418.32	0.03086	3420.32	-0.12111	3418.32	-0.04457
3418.42	0.00815	3420.42	-0.01423	3418.42	-0.01166
3418.52	-0.00313	3420.52	0.06557	3418.52	0.03956
3418.62	0.01619	3420.62	0.15987	3418.62	0.08962
3418.71	0.03549	3420.71	0.25477	3418.71	0.14172
3418.81	0.03951	3420.81	0.27079	3418.81	0.18906
3418.91	0.04465	3420.91	0.24462	3418.91	0.19408
3419.01	0.04002	3421.01	0.19912	3419.01	0.14123
3419.1	0.03502	3421.1	0.13463	3419.1	0.05825
3419.2	0.01644	3421.2	0.1003	3419.2	-0.00681
3419.3	-0.00888	3421.3	0.10338	3419.3	-0.06311
3419.4	-0.06083	3421.4	0.08779	3419.4	-0.0793
3419.5	-0.10983	3421.5	0.12294	3419.5	-0.10334
3419.59	-0.13235	3421.59	0.25731	3419.59	-0.14402
3419.69	-0.10828	3421.69	0.43374	3419.69	-0.15294
3419.79	-0.01956	3421.79	0.54674	3419.79	-0.12587
3419.89	0.07277	3421.89	0.49923	3419.89	-0.0724
3419.98	0.07492	3421.98	0.2671	3419.98	-0.0118
3420.08	0.00704	3422.08	-0.00371	3420.08	0.03416
3420.18	-0.01174	3422.18	-0.20314	3420.18	0.0644
3420.28	0.02132	3422.28	-0.30955	3420.28	0.09888
3420.38	0.02241	3422.38	-0.35454	3420.38	0.12517
3420.47	-0.000161	3422.47	-0.3488	3420.47	0.11442
3420.57	-0.0131	3422.57	-0.30816	3420.57	0.10227
3420.67	0.000484	3422.67	-0.25129	3420.67	0.10837
3420.77	0.0474	3422.77	-0.24313	3420.77	0.10741
3420.86	0.09353	3422.86	-0.29288	3420.86	0.08671
3420.96	0.13656	3422.96	-0.28305	3420.96	0.07451
3421.06	0.16734	3423.06	-0.2102	3421.06	0.09552
3421.16	0.17416	3423.16	-0.16438	3421.16	0.12998
3421.26	0.15927	3423.26	-0.16341	3421.26	0.13044
3421.35	0.14699	3423.35	-0.20212	3421.35	0.1068
3421.45	0.12094	3423.45	-0.19122	3421.45	0.06599
3421.55	0.0655	3423.55	-0.16492	3421.55	0.03673
3421.65	0.02112	3423.65	-0.17801	3421.65	0.05197
3421.74	0.01249	3423.74	-0.12755	3421.74	0.08917
3421.84	0.00383	3423.84	-0.07415	3421.84	0.11397
3421.94	-0.0284	3423.94	-0.00805	3421.94	0.11325
3422.04	-0.08561	3424.04	0.00244	3422.04	0.07931
3422.13	-0.12154	3424.13	-0.12759	3422.13	0.03704
3422.23	-0.12065	3424.23	-0.31628	3422.23	-0.00751
3422.33	-0.1194	3424.33	-0.44838	3422.33	-0.07801
3422.43	-0.12835	3424.43	-0.48449	3422.43	-0.14457
3422.53	-0.11185	3424.53	-0.40408	3422.53	-0.14494
3422.62	-0.05335	3424.62	-0.27215	3422.62	-0.09548
3422.72	0.03271	3424.72	-0.18749	3422.72	-0.05099
3422.82	0.10458	3424.82	-0.23017	3422.82	0.0075
3422.92	0.13093	3424.92	-0.31734	3422.92	0.07284
3423.01	0.14295	3425.01	-0.31609	3423.01	0.08851
3423.11	0.15573	3425.11	-0.17861	3423.11	0.07191
3423.21	0.14187	3425.21	0.00835	3423.21	0.08751
3423.31	0.08351	3425.31	0.14814	3423.31	0.10474
3423.41	0.01285	3425.41	0.12228	3423.41	0.08316
3423.5	-0.02374	3425.5	-0.01967	3423.5	0.08346
3423.6	-0.02532	3425.6	-0.15756	3423.6	0.13565
3423.7	-0.01716	3425.7	-0.2842	3423.7	0.16661
3423.8	-0.02898	3425.8	-0.45374	3423.8	0.13508
3423.89	-0.06467	3425.89	-0.51631	3423.89	0.06446
3423.99	-0.08072	3425.99	-0.4733	3423.99	0.01001
3424.09	-0.05053	3426.09	-0.36385	3424.09	-0.01459
3424.19	-0.01729	3426.19	-0.27869	3424.19	0.00744
3424.29	0.00649	3426.29	-0.19554	3424.29	0.03152
3424.38	0.02569	3426.38	-0.09997	3424.38	0.04133
3424.48	0.02454	3426.48	-0.03949	3424.48	0.05497
3424.58	0.00677	3426.58	-0.04798	3424.58	0.05551
3424.68	-0.0192	3426.68	-0.10282	3424.68	0.06826
3424.77	-0.03621	3426.77	-0.16399	3424.77	0.10251
3424.87	-0.02248	3426.87	-0.17043	3424.87	0.12721
3424.97	0.02588	3426.97	-0.1359	3424.97	0.12204
3425.07	0.06811	3427.07	-0.11714	3425.07	0.11213
3425.17	0.08999	3427.17	-0.16699	3425.17	0.1233
3425.26	0.09851	3427.26	-0.28666	3425.26	0.12218
3425.36	0.10755	3427.36	-0.45762	3425.36	0.13194
3425.46	0.10267	3427.46	-0.55771	3425.46	0.18687
3425.56	0.09733	3427.56	-0.53991	3425.56	0.26119
3425.65	0.09593	3427.65	-0.41192	3425.65	0.29312
3425.75	0.09275	3427.75	-0.29283	3425.75	0.26478
3425.85	0.07889	3427.85	-0.26403	3425.85	0.19788
3425.95	0.0323	3427.95	-0.34841	3425.95	0.1477
3426.04	-0.0308	3428.04	-0.37612	3426.04	0.12921
3426.14	-0.06013	3428.14	-0.25792	3426.14	0.09012
3426.24	-0.0318	3428.24	-0.11068	3426.24	0.01464
3426.34	0.01517	3428.34	-0.00322	3426.34	-0.05033
3426.44	0.04388	3428.44	0.01075	3426.44	-0.08717
3426.53	0.06069	3428.53	-0.00823	3426.53	-0.08869
3426.63	0.08445	3428.63	-0.08144	3426.63	-0.08846
3426.73	0.08512	3428.73	-0.19474	3426.73	-0.08074
3426.83	0.07104	3428.83	-0.18872	3426.83	-0.05477
3426.92	0.06062	3428.92	-0.11521	3426.92	-0.03754
3427.02	0.06209	3429.02	-0.05119	3427.02	-0.02059
3427.12	0.07179	3429.12	0.00903	3427.12	0.02158
3427.22	0.08723	3429.22	0.07946	3427.22	0.06257
3427.32	0.0831	3429.32	0.1247	3427.32	0.05151
3427.41	0.06093	3429.41	0.06428	3427.41	0.00559
3427.51	0.05988	3429.51	-0.1087	3427.51	-0.01557
3427.61	0.08884	3429.61	-0.3393	3427.61	-0.00442
3427.71	0.12527	3429.71	-0.53987	3427.71	0.00329
3427.8	0.14527	3429.8	-0.61726	3427.8	0.005
3427.9	0.15847	3429.9	-0.49807	3427.9	0.00925
3428	0.18415	3430	-0.29368	3428	0.01635

## Sheet: Fig.3C
Standard	19.8408	1.6568	0.2515	0.2242	90.2
SA	9.3243	0.9207	0.3168	0.015	88.2832
PBQ	3.1847	0	0.853	0.01	78.8741
DMSO	6.1235	0.9879	0.1973	0.0598	83.1038
SA+PBQ	1.6367	0	0.253	0.01	85.3384

## Sheet: Fig.3D
-3.74331	29.5206	-3.74331	12.0071	-3.74331	107.211	-3.74331	50.0408
-3.74316	30.3773	-3.74316	14.19	-3.74316	109.759	-3.74316	52.1162
-3.74301	31.3187	-3.74301	14.9008	-3.74301	110.365	-3.74301	54.008
-3.74286	31.4362	-3.74286	12.2385	-3.74286	108.873	-3.74286	54.9868
-3.74271	30.91	-3.74271	7.68327	-3.74271	106.644	-3.74271	55.9434
-3.74256	30.546	-3.74256	3.94388	-3.74256	104.748	-3.74256	57.254
-3.7424	30.5504	-3.7424	1.54499	-3.7424	103.302	-3.7424	58.1882
-3.74225	31.215	-3.74225	-0.30004	-3.74225	101.209	-3.74225	59.0218
-3.7421	33.4301	-3.7421	-1.12969	-3.7421	97.8803	-3.7421	60.8144
-3.74195	37.2156	-3.74195	0.80045	-3.74195	94.2716	-3.74195	62.7503
-3.7418	40.6983	-3.7418	4.74465	-3.7418	92.4658	-3.7418	62.3113
-3.74165	42.0207	-3.74165	6.96482	-3.74165	93.2412	-3.74165	58.6349
-3.7415	41.4414	-3.7415	5.90327	-3.7415	95.4259	-3.7415	54.8611
-3.74135	40.6989	-3.74135	3.76799	-3.74135	97.7851	-3.74135	54.0607
-3.74119	40.4549	-3.74119	3.14929	-3.74119	100.197	-3.74119	55.5316
-3.74104	40.446	-3.74104	3.18835	-3.74104	102.401	-3.74104	56.1399
-3.74089	41.0091	-3.74089	2.25212	-3.74089	102.979	-3.74089	54.643
-3.74074	42.4278	-3.74074	1.26817	-3.74074	101.91	-3.74074	52.6248
-3.74059	42.6855	-3.74059	2.59912	-3.74059	101.242	-3.74059	51.5726
-3.74044	39.2329	-3.74044	5.58687	-3.74044	103.084	-3.74044	51.1453
-3.74029	32.864	-3.74029	7.30464	-3.74029	106.232	-3.74029	50.4568
-3.74013	27.5031	-3.74013	6.96686	-3.74013	107.364	-3.74013	49.0185
-3.73998	26.0919	-3.73998	6.44339	-3.73998	105.199	-3.73998	47.4188
-3.73983	27.6166	-3.73983	6.949	-3.73983	102.26	-3.73983	46.8439
-3.73968	29.1601	-3.73968	6.99621	-3.73968	101.686	-3.73968	47.7383
-3.73953	29.9627	-3.73953	5.18231	-3.73953	104.401	-3.73953	49.2077
-3.73938	30.5884	-3.73938	2.45371	-3.73938	108.88	-3.73938	50.0367
-3.73923	31.5586	-3.73923	0.37029	-3.73923	112.972	-3.73923	50.4379
-3.73908	32.3863	-3.73908	-0.72546	-3.73908	114.925	-3.73908	52.2678
-3.73892	32.5672	-3.73892	-1.73885	-3.73892	113.715	-3.73892	55.7663
-3.73877	32.0069	-3.73877	-2.87664	-3.73877	110.406	-3.73877	58.9785
-3.73862	31.5531	-3.73862	-3.39879	-3.73862	107.093	-3.73862	60.2717
-3.73847	32.6863	-3.73847	-2.51722	-3.73847	105.64	-3.73847	60.686
-3.73832	35.4906	-3.73832	0.26943	-3.73832	106.268	-3.73832	61.4916
-3.73817	37.8074	-3.73817	4.11512	-3.73817	107.92	-3.73817	61.7569
-3.73802	36.597	-3.73802	7.19649	-3.73802	109.519	-3.73802	60.0893
-3.73786	31.9002	-3.73786	8.24453	-3.73786	110.882	-3.73786	57.6636
-3.73771	26.9228	-3.73771	7.39438	-3.73771	112.602	-3.73771	56.4945
-3.73756	25.0076	-3.73756	5.41196	-3.73756	115.224	-3.73756	56.1946
-3.73741	26.6469	-3.73741	2.91521	-3.73741	118.23	-3.73741	54.9645
-3.73726	29.9504	-3.73726	0.75692	-3.73726	120.493	-3.73726	53.5241
-3.73711	32.6823	-3.73711	0.69767	-3.73711	121.663	-3.73711	54.8636
-3.73696	33.3228	-3.73696	3.53106	-3.73696	122.46	-3.73696	59.2566
-3.7368	32.0059	-3.7368	7.62608	-3.7368	123.161	-3.7368	63.0758
-3.73665	30.551	-3.73665	10.2707	-3.73665	122.983	-3.73665	63.4176
-3.7365	30.429	-3.7365	10.2589	-3.7365	121.737	-3.7365	61.617
-3.73635	31.1946	-3.73635	8.51368	-3.73635	121.059	-3.73635	60.9038
-3.7362	31.4381	-3.7362	6.2666	-3.7362	121.659	-3.7362	61.9397
-3.73605	30.3248	-3.73605	4.60816	-3.73605	121.442	-3.73605	63.3819
-3.7359	28.8582	-3.7359	4.69344	-3.7359	118.569	-3.7359	64.8767
-3.73575	27.7048	-3.73575	6.87527	-3.73575	114.002	-3.73575	66.5824
-3.73559	27.106	-3.73559	9.0811	-3.73559	110.693	-3.73559	67.5913
-3.73544	27.7866	-3.73544	9.08929	-3.73544	109.387	-3.73544	66.4818
-3.73529	29.7714	-3.73529	7.61635	-3.73529	108.651	-3.73529	64.0732
-3.73514	31.1054	-3.73514	7.37737	-3.73514	108.094	-3.73514	62.7257
-3.73499	29.93	-3.73499	9.05667	-3.73499	108.576	-3.73499	63.0869
-3.73484	27.4353	-3.73484	10.4196	-3.73484	109.326	-3.73484	63.181
-3.73469	26.8874	-3.73469	9.97206	-3.73469	108.529	-3.73469	61.7893
-3.73453	28.5859	-3.73453	9.1434	-3.73453	106.932	-3.73453	59.9175
-3.73438	29.1431	-3.73438	9.08138	-3.73438	107.681	-3.73438	58.8872
-3.73423	26.7209	-3.73423	8.7521	-3.73423	110.967	-3.73423	57.9831
-3.73408	24.0886	-3.73408	6.61159	-3.73408	112.765	-3.73408	56.5852
-3.73393	23.9286	-3.73393	3.22607	-3.73393	110.474	-3.73393	55.8178
-3.73378	24.615	-3.73378	0.91145	-3.73378	106.922	-3.73378	57.0154
-3.73363	23.5449	-3.73363	0.64385	-3.73363	106.218	-3.73363	59.5047
-3.73348	21.4076	-3.73348	1.98421	-3.73348	108.107	-3.73348	61.3046
-3.73332	20.7496	-3.73332	3.93826	-3.73332	109.404	-3.73332	62.3059
-3.73317	21.3221	-3.73317	5.62618	-3.73317	109.576	-3.73317	64.2231
-3.73302	21.137	-3.73302	5.96156	-3.73302	110.925	-3.73302	67.2341
-3.73287	20.7468	-3.73287	4.99363	-3.73287	114.286	-3.73287	69.0959
-3.73272	22.5682	-3.73272	3.98287	-3.73272	117.983	-3.73272	68.6057
-3.73257	26.3566	-3.73257	4.28217	-3.73257	120.54	-3.73257	67.5649
-3.73242	28.3725	-3.73242	5.19771	-3.73242	122.515	-3.73242	68.0146
-3.73226	26.8814	-3.73226	5.43253	-3.73226	124.3	-3.73226	68.7537
-3.73211	24.4597	-3.73211	4.84868	-3.73211	124.747	-3.73211	67.1126
-3.73196	24.0595	-3.73196	4.64277	-3.73196	123.17	-3.73196	63.1927
-3.73181	24.9477	-3.73181	5.64977	-3.73181	120.546	-3.73181	60.2115
-3.73166	25.1278	-3.73166	7.42385	-3.73166	118.376	-3.73166	60.5419
-3.73151	25.023	-3.73151	8.9124	-3.73151	117.663	-3.73151	62.6226
-3.73136	26.7946	-3.73136	9.02167	-3.73136	117.853	-3.73136	63.5073
-3.73121	31.1322	-3.73121	7.9968	-3.73121	117.741	-3.73121	62.405
-3.73105	35.9756	-3.73105	7.14448	-3.73105	116.505	-3.73105	61.3576
-3.7309	39.1151	-3.7309	8.14464	-3.7309	114.56	-3.7309	62.4162
-3.73075	40.1452	-3.73075	11.0072	-3.73075	113.317	-3.73075	65.3072
-3.7306	40.1101	-3.7306	13.7972	-3.7306	113.64	-3.7306	68.1324
-3.73045	39.6715	-3.73045	14.8541	-3.73045	114.916	-3.73045	69.1701
-3.7303	39.035	-3.7303	14.1623	-3.7303	116.789	-3.7303	68.1976
-3.73015	37.6221	-3.73015	13.147	-3.73015	119.879	-3.73015	66.4846
-3.72999	35.0998	-3.72999	12.8379	-3.72999	123.854	-3.72999	64.9194
-3.72984	32.2346	-3.72984	13.2934	-3.72984	126.57	-3.72984	63.3351
-3.72969	30.4234	-3.72969	13.718	-3.72969	126.645	-3.72969	61.1991
-3.72954	30.588	-3.72954	12.7963	-3.72954	125.846	-3.72954	58.5162
-3.72939	32.0704	-3.72939	10.2202	-3.72939	126.738	-3.72939	56.541
-3.72924	33.0738	-3.72924	7.78204	-3.72924	128.832	-3.72924	56.5027
-3.72909	32.3178	-3.72909	7.92778	-3.72909	129.639	-3.72909	58.7269
-3.72894	30.2487	-3.72894	10.7094	-3.72894	128.651	-3.72894	62.1754
-3.72878	28.7557	-3.72878	12.9888	-3.72878	127.403	-3.72878	64.6981
-3.72863	29.443	-3.72863	12.618	-3.72863	126.366	-3.72863	65.1435
-3.72848	32.033	-3.72848	10.799	-3.72848	124.608	-3.72848	64.5235
-3.72833	34.2179	-3.72833	9.98046	-3.72833	122.09	-3.72833	65.6283
-3.72818	34.324	-3.72818	10.344	-3.72818	120.576	-3.72818	69.248
-3.72803	32.6291	-3.72803	10.0374	-3.72803	119.976	-3.72803	72.4802
-3.72788	31.0089	-3.72788	7.86758	-3.72788	118.539	-3.72788	71.9511
-3.72772	30.8818	-3.72772	5.48729	-3.72772	115.648	-3.72772	67.8849
-3.72757	31.4356	-3.72757	4.94096	-3.72757	113.872	-3.72757	63.8763
-3.72742	31.1038	-3.72742	6.69908	-3.72742	115.064	-3.72742	62.4156
-3.72727	29.131	-3.72727	9.34857	-3.72727	117.689	-3.72727	63.0566
-3.72712	26.6108	-3.72712	10.9794	-3.72712	118.802	-3.72712	64.2302
-3.72697	25.4939	-3.72697	11.2591	-3.72697	117.956	-3.72697	65.7523
-3.72682	26.3721	-3.72682	11.0695	-3.72682	117.039	-3.72682	67.7329
-3.72666	28.2548	-3.72666	11.2019	-3.72666	117.642	-3.72666	69.5138
-3.72651	29.208	-3.72651	10.9448	-3.72651	119.512	-3.72651	70.36
-3.72636	28.6854	-3.72636	9.56095	-3.72636	121.491	-3.72636	70.7892
-3.72621	27.4152	-3.72621	8.06554	-3.72621	122.335	-3.72621	71.5875
-3.72606	26.1323	-3.72606	8.28296	-3.72606	121.572	-3.72606	72.5542
-3.72591	24.5441	-3.72591	9.83759	-3.72591	119.661	-3.72591	72.8095
-3.72576	22.2064	-3.72576	10.8526	-3.72576	117.84	-3.72576	71.6916
-3.72561	19.5106	-3.72561	10.6105	-3.72561	115.977	-3.72561	69.126
-3.72545	17.2545	-3.72545	10.6341	-3.72545	113.324	-3.72545	65.9836
-3.7253	15.895	-3.7253	11.286	-3.7253	110.26	-3.7253	64.0533
-3.72515	15.7703	-3.72515	10.8084	-3.72515	108.983	-3.72515	64.4441
-3.725	17.5682	-3.725	8.40483	-3.725	110.716	-3.725	66.21
-3.72485	21.1673	-3.72485	6.45335	-3.72485	113.865	-3.72485	67.6083
-3.7247	25.2561	-3.7247	7.11165	-3.7247	115.991	-3.7247	68.2714
-3.72455	28.701	-3.72455	9.26912	-3.72455	116.396	-3.72455	69.1894
-3.72439	32.2228	-3.72439	10.6291	-3.72439	116.042	-3.72439	70.1847
-3.72424	36.5552	-3.72424	11.3581	-3.72424	115.442	-3.72424	69.4938
-3.72409	40.1168	-3.72409	12.8069	-3.72409	114.583	-3.72409	66.8515
-3.72394	39.978	-3.72394	14.2866	-3.72394	113.814	-3.72394	64.9044
-3.72379	36.1229	-3.72379	14.0828	-3.72379	113.786	-3.72379	65.1824
-3.72364	32.7354	-3.72364	12.5301	-3.72364	114.697	-3.72364	64.951
-3.72349	33.3121	-3.72349	11.7643	-3.72349	116.343	-3.72349	61.5302
-3.72334	36.3506	-3.72334	12.2751	-3.72334	119.058	-3.72334	56.6744
-3.72318	37.5682	-3.72318	12.1876	-3.72318	122.546	-3.72318	54.6829
-3.72303	35.9998	-3.72303	10.4533	-3.72303	125.468	-3.72303	57.1183
-3.72288	35.1062	-3.72288	8.20792	-3.72288	126.288	-3.72288	61.2875
-3.72273	37.7269	-3.72273	6.33408	-3.72273	125.496	-3.72273	64.6976
-3.72258	41.6371	-3.72258	4.65675	-3.72258	124.66	-3.72258	67.3354
-3.72243	42.2506	-3.72243	3.47021	-3.72243	124.54	-3.72243	69.8785
-3.72228	38.6242	-3.72228	3.54752	-3.72228	124.793	-3.72228	71.6463
-3.72212	34.2897	-3.72212	4.7995	-3.72212	125.051	-3.72212	72.1576
-3.72197	32.7954	-3.72197	6.03563	-3.72197	125.666	-3.72197	72.1549
-3.72182	34.1062	-3.72182	7.04452	-3.72182	126.285	-3.72182	72.7805
-3.72167	35.9847	-3.72167	9.31063	-3.72167	125.875	-3.72167	74.0985
-3.72152	37.071	-3.72152	13.2692	-3.72152	124.202	-3.72152	75.2779
-3.72137	37.6628	-3.72137	16.9118	-3.72137	122.482	-3.72137	75.6174
-3.72122	38.3372	-3.72122	18.2834	-3.72122	121.528	-3.72122	74.7624
-3.72107	39.6696	-3.72107	17.4802	-3.72107	120.842	-3.72107	73.0821
-3.72091	41.7392	-3.72091	15.8628	-3.72091	120.123	-3.72091	71.683
-3.72076	43.4986	-3.72076	14.7823	-3.72076	120.317	-3.72076	71.0954
-3.72061	42.8746	-3.72061	14.6004	-3.72061	122.942	-3.72061	70.267
-3.72046	39.1481	-3.72046	15.279	-3.72046	127.799	-3.72046	68.3325
-3.72031	34.3351	-3.72031	16.0359	-3.72031	132.534	-3.72031	66.3923
-3.72016	31.3533	-3.72016	15.8166	-3.72016	134.367	-3.72016	66.6455
-3.72001	30.5362	-3.72001	14.4203	-3.72001	132.013	-3.72001	69.0042
-3.71985	30.22	-3.71985	12.5434	-3.71985	126.259	-3.71985	71.086
-3.7197	30.3456	-3.7197	11.0527	-3.7197	119.42	-3.7197	71.043
-3.71955	32.1761	-3.71955	10.5408	-3.71955	114.342	-3.71955	69.729
-3.7194	34.9183	-3.7194	11.6804	-3.7194	113.174	-3.7194	68.8694
-3.71925	35.723	-3.71925	14.1814	-3.71925	115.792	-3.71925	68.5652
-3.7191	33.9474	-3.7191	16.1421	-3.7191	119.859	-3.7191	67.9315
-3.71895	32.6545	-3.71895	15.7737	-3.71895	123.1	-3.71895	67.0278
-3.7188	34.1394	-3.7188	13.6991	-3.7188	125.225	-3.7188	67.2161
-3.71864	36.5042	-3.71864	11.671	-3.71864	127.621	-3.71864	69.1613
-3.71849	36.561	-3.71849	9.69759	-3.71849	131.214	-3.71849	71.6025
-3.71834	34.1968	-3.71834	6.25419	-3.71834	134.746	-3.71834	71.9262
-3.71819	32.6721	-3.71819	1.50492	-3.71819	136.529	-3.71819	68.8163
-3.71804	33.5777	-3.71804	-1.3809	-3.71804	135.996	-3.71804	64.0663
-3.71789	35.7846	-3.71789	-0.19075	-3.71789	133.754	-3.71789	60.9031
-3.71774	37.8301	-3.71774	3.68849	-3.71774	130.366	-3.71774	60.9316
-3.71758	39.1424	-3.71758	7.07336	-3.71758	125.804	-3.71758	62.783
-3.71743	39.1447	-3.71743	8.47581	-3.71743	120.767	-3.71743	64.6012
-3.71728	37.0927	-3.71728	8.91947	-3.71728	116.723	-3.71728	66.4813
-3.71713	34.1991	-3.71713	9.79874	-3.71713	115.001	-3.71713	68.9652
-3.71698	33.0141	-3.71698	11.2028	-3.71698	115.66	-3.71698	70.7961
-3.71683	34.7465	-3.71683	12.0198	-3.71683	117.47	-3.71683	69.7421
-3.71668	37.4297	-3.71668	11.5182	-3.71668	119.266	-3.71668	65.673
-3.71652	38.1162	-3.71652	10.4178	-3.71652	120.465	-3.71652	61.354
-3.71637	36.3518	-3.71637	10.7577	-3.71637	121.439	-3.71637	59.0835
-3.71622	33.5273	-3.71622	12.3938	-3.71622	123.335	-3.71622	60.0141
-3.71607	31.4623	-3.71607	12.2151	-3.71607	126.435	-3.71607	64.4855
-3.71592	30.8205	-3.71592	8.04671	-3.71592	129.408	-3.71592	71.7048
-3.71577	31.316	-3.71577	2.32118	-3.71577	130.519	-3.71577	78.575
-3.71562	32.3042	-3.71562	0.14386	-3.71562	129.759	-3.71562	81.3238
-3.71547	33.4909	-3.71547	3.11558	-3.71547	128.577	-3.71547	79.876
-3.71531	35.2485	-3.71531	7.9366	-3.71531	127.682	-3.71531	78.2644
-3.71516	37.9823	-3.71516	11.4453	-3.71516	126.267	-3.71516	79.1692
-3.71501	40.3334	-3.71501	13.2138	-3.71501	123.912	-3.71501	80.8142
-3.71486	40.8083	-3.71486	13.8547	-3.71486	121.612	-3.71486	80.2626
-3.71471	39.416	-3.71471	12.9446	-3.71471	120.923	-3.71471	77.9011
-3.71456	37.783	-3.71456	10.87	-3.71456	122.306	-3.71456	76.3539
-3.71441	37.0412	-3.71441	9.94938	-3.71441	125.1	-3.71441	76.3441
-3.71425	36.6561	-3.71425	11.3177	-3.71425	127.911	-3.71425	76.6821
-3.7141	35.7916	-3.7141	13.3964	-3.7141	129.398	-3.7141	76.9469
-3.71395	34.7786	-3.71395	14.7263	-3.71395	128.847	-3.71395	77.9628
-3.7138	34.0694	-3.7138	16.0831	-3.7138	127.36	-3.7138	79.6995
-3.71365	33.2196	-3.71365	17.8703	-3.71365	126.714	-3.71365	80.8236
-3.7135	31.3538	-3.7135	18.1888	-3.7135	127.266	-3.7135	80.7546
-3.71335	28.6975	-3.71335	14.8126	-3.71335	127.978	-3.71335	80.2631
-3.7132	25.6928	-3.7132	9.33618	-3.7132	128.656	-3.7132	79.8743
-3.71304	23.349	-3.71304	4.86735	-3.71304	129.899	-3.71304	78.6277
-3.71289	23.2104	-3.71289	2.72985	-3.71289	131.189	-3.71289	75.8925
-3.71274	26.5284	-3.71274	2.17323	-3.71274	130.225	-3.71274	72.3027
-3.71259	32.4261	-3.71259	2.66137	-3.71259	126.709	-3.71259	69.1489
-3.71244	37.205	-3.71244	3.87854	-3.71244	123.504	-3.71244	67.2699
-3.71229	38.0926	-3.71229	4.42368	-3.71229	123.581	-3.71229	67.247
-3.71214	36.2736	-3.71214	3.54893	-3.71214	125.864	-3.71214	69.5372
-3.71198	34.7613	-3.71198	2.85892	-3.71198	127.072	-3.71198	74.0783
-3.71183	34.1476	-3.71183	4.39404	-3.71183	126.191	-3.71183	79.4241
-3.71168	33.0684	-3.71168	7.16646	-3.71168	125.035	-3.71168	83.4335
-3.71153	31.211	-3.71153	8.9964	-3.71153	125.405	-3.71153	84.3396
-3.71138	30.4969	-3.71138	9.55528	-3.71138	127.32	-3.71138	82.3505
-3.71123	31.9968	-3.71123	9.83696	-3.71123	130.48	-3.71123	79.5022
-3.71108	33.9982	-3.71108	9.69619	-3.71108	134.239	-3.71108	77.6439
-3.71093	34.3759	-3.71093	7.86478	-3.71093	136.753	-3.71093	76.2765
-3.71077	33.8062	-3.71077	5.62408	-3.71077	136.086	-3.71077	73.2979
-3.71062	33.8933	-3.71062	5.72924	-3.71062	132.941	-3.71062	68.2977
-3.71047	34.413	-3.71047	8.85038	-3.71047	130.306	-3.71047	64.2109
-3.71032	33.9503	-3.71032	12.4181	-3.71032	130.248	-3.71032	63.8883
-3.71017	32.475	-3.71017	14.0722	-3.71017	132.128	-3.71017	66.5462
-3.71002	31.4549	-3.71002	14.0976	-3.71002	134.31	-3.71002	68.8312
-3.70987	31.3506	-3.70987	13.8575	-3.70987	136.058	-3.70987	68.7376
-3.70971	30.8412	-3.70971	14.2107	-3.70971	137.506	-3.70971	67.4231
-3.70956	29.567	-3.70956	15.2929	-3.70956	138.167	-3.70956	66.767
-3.70941	28.5466	-3.70941	16.8059	-3.70941	137.482	-3.70941	67.0438
-3.70926	28.896	-3.70926	17.5412	-3.70926	135.584	-3.70926	68.1668
-3.70911	29.9494	-3.70911	16.684	-3.70911	133.313	-3.70911	70.0825
-3.70896	31.1774	-3.70896	15.4808	-3.70896	132.154	-3.70896	72.9512
-3.70881	33.1034	-3.70881	15.6931	-3.70881	133.939	-3.70881	76.1777
-3.70866	35.7874	-3.70866	16.4954	-3.70866	138.366	-3.70866	79.1482
-3.7085	37.591	-3.7085	15.3558	-3.7085	142.876	-3.7085	81.462
-3.70835	36.5924	-3.70835	12.2291	-3.70835	144.143	-3.70835	83.0312
-3.7082	33.3839	-3.7082	9.7692	-3.7082	142.439	-3.7082	83.9517
-3.70805	30.2983	-3.70805	9.74659	-3.70805	140.636	-3.70805	84.4613
-3.7079	28.6839	-3.7079	11.3463	-3.7079	139.835	-3.7079	84.5826
-3.70775	28.3202	-3.70775	12.8547	-3.70775	138.277	-3.70775	83.8009
-3.7076	29.3173	-3.7076	13.7734	-3.7076	135.145	-3.7076	82.3985
-3.70744	32.2581	-3.70744	13.6809	-3.70744	133.749	-3.70744	81.8088
-3.70729	35.9148	-3.70729	12.3918	-3.70729	137.044	-3.70729	83.0013
-3.70714	37.1322	-3.70714	10.9269	-3.70714	142.956	-3.70714	84.5869
-3.70699	34.663	-3.70699	10.9453	-3.70699	146.186	-3.70699	84.2441
-3.70684	31.2742	-3.70684	11.9407	-3.70684	145.226	-3.70684	82.2693
-3.70669	30.7918	-3.70669	11.3952	-3.70669	143.548	-3.70669	80.7439
-3.70654	33.1846	-3.70654	8.35436	-3.70654	144.074	-3.70654	80.5525
-3.70638	34.6418	-3.70638	5.36162	-3.70638	145.454	-3.70638	79.9677
-3.70623	32.8417	-3.70623	4.99775	-3.70623	145.025	-3.70623	78.0981
-3.70608	29.5044	-3.70608	6.67527	-3.70608	143.098	-3.70608	76.8417
-3.70593	28.2032	-3.70593	8.34505	-3.70593	142.135	-3.70593	77.7268
-3.70578	29.7187	-3.70578	9.54268	-3.70578	142.931	-3.70578	79.9323
-3.70563	31.5541	-3.70563	10.8925	-3.70563	143.956	-3.70563	81.7124
-3.70548	31.6107	-3.70548	12.729	-3.70548	143.852	-3.70548	83.2591
-3.70533	30.9745	-3.70533	14.7925	-3.70533	143.25	-3.70533	84.9622
-3.70517	31.6096	-3.70517	17.2783	-3.70517	143.224	-3.70517	85.3799
-3.70502	33.2264	-3.70502	19.6249	-3.70502	143.853	-3.70502	83.2406
-3.70487	33.9256	-3.70487	19.7126	-3.70487	144.12	-3.70487	80.1949
-3.70472	33.5914	-3.70472	16.3072	-3.70472	143.01	-3.70472	79.2332
-3.70457	34.9898	-3.70457	11.4284	-3.70457	139.993	-3.70457	80.3171
-3.70442	39.3342	-3.70442	8.23291	-3.70442	135.617	-3.70442	80.7901
-3.70427	43.4988	-3.70427	7.784	-3.70427	131.758	-3.70427	79.4225
-3.70411	43.1879	-3.70411	8.27897	-3.70411	130.117	-3.70411	77.9508
-3.70396	39.2818	-3.70396	7.79639	-3.70396	130.084	-3.70396	77.856
-3.70381	36.9945	-3.70381	6.13086	-3.70381	129.01	-3.70381	77.8539
-3.70366	38.5033	-3.70366	3.88104	-3.70366	126.132	-3.70366	76.816
-3.70351	39.989	-3.70351	2.38387	-3.70351	123.86	-3.70351	75.4149
-3.70336	36.9094	-3.70336	2.992	-3.70336	125.212	-3.70336	75.0538
-3.70321	30.8681	-3.70321	5.93845	-3.70321	129.693	-3.70321	75.8244
-3.70306	27.4594	-3.70306	9.72657	-3.70306	133.705	-3.70306	77.117
-3.7029	28.6289	-3.7029	11.9487	-3.7029	134.839	-3.7029	78.4079
-3.70275	30.9727	-3.70275	11.5734	-3.70275	134.05	-3.70275	79.2247
-3.7026	30.1917	-3.7026	9.59868	-3.7026	134.006	-3.7026	78.6113
-3.70245	26.4306	-3.70245	7.74452	-3.70245	135.741	-3.70245	76.7243
-3.7023	23.6623	-3.7023	7.33985	-3.7023	138.321	-3.7023	75.104
-3.70215	24.1359	-3.70215	8.69477	-3.70215	140.05	-3.70215	74.8696
-3.702	26.227	-3.702	10.2661	-3.702	139.681	-3.702	75.6198
-3.70184	27.3734	-3.70184	10.2955	-3.70184	137.12	-3.70184	76.5444
-3.70169	26.4247	-3.70169	8.49779	-3.70169	134.204	-3.70169	78.0223
-3.70154	25.8545	-3.70154	6.80101	-3.70154	133.49	-3.70154	80.3965
-3.70139	27.701	-3.70139	7.36015	-3.70139	135.626	-3.70139	82.2061
-3.70124	31.1622	-3.70124	9.73315	-3.70124	138.942	-3.70124	82.313
-3.70109	32.9369	-3.70109	11.516	-3.70109	141.515	-3.70109	81.9491
-3.70094	31.061	-3.70094	11.1343	-3.70094	143.244	-3.70094	83.2199
-3.70079	27.5653	-3.70079	9.37209	-3.70079	145.162	-3.70079	86.2578
-3.70063	25.4675	-3.70063	8.76477	-3.70063	147.196	-3.70063	88.712
-3.70048	25.4671	-3.70048	11.0696	-3.70048	148.308	-3.70048	88.1303
-3.70033	26.2145	-3.70033	15.6103	-3.70033	148.138	-3.70033	83.9052
-3.70018	27.2833	-3.70018	19.4477	-3.70018	147.704	-3.70018	77.5127
-3.70003	28.4992	-3.70003	20.3132	-3.70003	148.065	-3.70003	72.3572
-3.69988	28.7239	-3.69988	18.3581	-3.69988	149.494	-3.69988	71.9364
-3.69973	26.698	-3.69973	15.9666	-3.69973	151.309	-3.69973	76.6963
-3.69957	23.7624	-3.69957	14.6703	-3.69957	152.127	-3.69957	82.1067
-3.69942	22.7337	-3.69942	14.4418	-3.69942	151.305	-3.69942	82.5887
-3.69927	24.3942	-3.69927	14.6911	-3.69927	149.606	-3.69927	77.3744
-3.69912	26.7896	-3.69912	15.5257	-3.69912	148.941	-3.69912	71.312
-3.69897	28.2218	-3.69897	16.251	-3.69897	149.635	-3.69897	68.9427
-3.69882	29.524	-3.69882	15.7025	-3.69882	150.354	-3.69882	70.6682
-3.69867	31.5345	-3.69867	14.4709	-3.69867	149.806	-3.69867	74.122
-3.69852	33.3686	-3.69852	14.2864	-3.69852	148.584	-3.69852	77.3206
-3.69836	33.6606	-3.69836	15.6024	-3.69836	147.959	-3.69836	80.2301
-3.69821	32.7421	-3.69821	16.1235	-3.69821	148.051	-3.69821	82.7247
-3.69806	32.3289	-3.69806	14.2475	-3.69806	148.776	-3.69806	84.1034
-3.69791	33.3634	-3.69791	12.0857	-3.69791	150.348	-3.69791	83.6303
-3.69776	34.9928	-3.69776	12.3727	-3.69776	152.664	-3.69776	81.3846
-3.69761	35.7658	-3.69761	14.4378	-3.69761	153.901	-3.69761	78.6816
-3.69746	34.8768	-3.69746	15.5444	-3.69746	152.744	-3.69746	77.0639
-3.6973	32.4858	-3.6973	14.6788	-3.6973	150.069	-3.6973	76.5398
-3.69715	30.2998	-3.69715	12.8244	-3.69715	147.506	-3.69715	76.3904
-3.697	29.9654	-3.697	11.1064	-3.697	144.984	-3.697	75.9979
-3.69685	31.2546	-3.69685	9.93552	-3.69685	142.246	-3.69685	76.1426
-3.6967	32.1997	-3.6967	10.3311	-3.6967	141.208	-3.6967	77.0344
-3.69655	31.4724	-3.69655	12.7412	-3.69655	143.827	-3.69655	76.7685
-3.6964	30.0212	-3.6964	15.1257	-3.6964	147.879	-3.6964	74.3643
-3.69624	29.3849	-3.69624	15.0518	-3.69624	148.93	-3.69624	72.3798
-3.69609	30.101	-3.69609	12.9063	-3.69609	146.463	-3.69609	74.7952
-3.69594	31.7502	-3.69594	10.9981	-3.69594	144.712	-3.69594	81.487
-3.69579	34.3233	-3.69579	10.0656	-3.69579	145.848	-3.69579	87.6069
-3.69564	36.3617	-3.69564	8.44851	-3.69564	147.292	-3.69564	88.9366
-3.69549	35.3708	-3.69549	6.31245	-3.69549	146.755	-3.69549	86.3589
-3.69534	30.7068	-3.69534	6.26766	-3.69534	146.96	-3.69534	83.3601
-3.69519	25.4192	-3.69519	8.53125	-3.69519	150.829	-3.69519	81.8371
-3.69503	23.2575	-3.69503	9.96555	-3.69503	156.158	-3.69503	81.679
-3.69488	24.9122	-3.69488	8.28926	-3.69488	157.832	-3.69488	82.6132
-3.69473	28.2633	-3.69473	5.87347	-3.69473	154.938	-3.69473	83.9585
-3.69458	31.2513	-3.69458	6.59317	-3.69458	151.208	-3.69458	84.357
-3.69443	33.043	-3.69443	10.6489	-3.69443	149.342	-3.69443	83.4532
-3.69428	33.2859	-3.69428	14.494	-3.69428	148.208	-3.69428	83.1639
-3.69413	32.1872	-3.69413	15.4752	-3.69413	146.176	-3.69413	84.9138
-3.69397	31.2468	-3.69397	13.3585	-3.69397	144.145	-3.69397	87.3598
-3.69382	32.147	-3.69382	10.0577	-3.69382	143.733	-3.69382	88.5274
-3.69367	33.8849	-3.69367	7.46102	-3.69367	144.98	-3.69367	88.6248
-3.69352	33.8882	-3.69352	7.23926	-3.69352	147.043	-3.69352	89.2677
-3.69337	32.3306	-3.69337	9.84732	-3.69337	149.137	-3.69337	90.0111
-3.69322	31.8877	-3.69322	14.1761	-3.69322	150.754	-3.69322	89.3123
-3.69307	34.0168	-3.69307	18.6834	-3.69307	151.18	-3.69307	88.0362
-3.69292	35.8343	-3.69292	22.0809	-3.69292	150.209	-3.69292	88.6038
-3.69276	33.9062	-3.69276	23.113	-3.69276	148.38	-3.69276	90.791
-3.69261	29.2022	-3.69261	21.0328	-3.69261	145.781	-3.69261	91.4261
-3.69246	25.9755	-3.69246	17.1821	-3.69246	142.714	-3.69246	88.7369
-3.69231	26.6738	-3.69231	13.9987	-3.69231	140.642	-3.69231	85.202
-3.69216	29.1555	-3.69216	12.2335	-3.69216	141.79	-3.69216	83.4247
-3.69201	30.0424	-3.69201	10.4228	-3.69201	146.3	-3.69201	83.3659
-3.69186	29.1742	-3.69186	7.49791	-3.69186	151.374	-3.69186	83.4574
-3.6917	29.0793	-3.6917	5.16627	-3.6917	153.889	-3.6917	83.2652
-3.69155	30.8143	-3.69155	4.95804	-3.69155	153.515	-3.69155	83.1531
-3.6914	32.71	-3.6914	5.72337	-3.6914	152.774	-3.6914	82.843
-3.69125	32.7802	-3.69125	5.54971	-3.69125	153.393	-3.69125	81.4307
-3.6911	31.7485	-3.6911	5.1431	-3.6911	154.597	-3.6911	79.4503
-3.69095	32.0758	-3.69095	6.24399	-3.69095	154.473	-3.69095	77.3818
-3.6908	34.1166	-3.6908	7.71008	-3.6908	152.37	-3.6908	75.0059
-3.69065	36.0669	-3.69065	7.18123	-3.69065	149.798	-3.69065	72.7036
-3.69049	36.9753	-3.69049	5.50639	-3.69049	148.949	-3.69049	72.302
-3.69034	38.1173	-3.69034	6.0786	-3.69034	150.668	-3.69034	75.3357
-3.69019	40.4218	-3.69019	9.23321	-3.69019	154.231	-3.69019	80.255
-3.69004	41.9278	-3.69004	11.1348	-3.69004	158.037	-3.69004	83.6486
-3.68989	40.3206	-3.68989	9.26275	-3.68989	160.959	-3.68989	84.18
-3.68974	36.4047	-3.68974	6.61237	-3.68974	162.924	-3.68974	83.2923
-3.68959	33.6314	-3.68959	7.00644	-3.68959	164.319	-3.68959	82.6754
-3.68943	33.9793	-3.68943	10.1667	-3.68943	165.706	-3.68943	82.4059
-3.68928	35.5303	-3.68928	12.3498	-3.68928	166.999	-3.68928	81.7326
-3.68913	34.8827	-3.68913	12.1999	-3.68913	167.972	-3.68913	81.1959
-3.68898	31.6582	-3.68898	11.8712	-3.68898	168.145	-3.68898	81.715
-3.68883	27.6354	-3.68883	12.7626	-3.68883	167.67	-3.68883	83.4257
-3.68868	25.0549	-3.68868	13.7664	-3.68868	166.93	-3.68868	85.2006
-3.68853	24.8386	-3.68853	13.7087	-3.68853	165.997	-3.68853	86.5316
-3.68838	26.3935	-3.68838	13.5336	-3.68838	165.241	-3.68838	87.5118
-3.68822	28.3732	-3.68822	14.4874	-3.68822	165.205	-3.68822	88.7661
-3.68807	29.2322	-3.68807	15.8767	-3.68807	165.593	-3.68807	90.3236
-3.68792	29.3531	-3.68792	16.4947	-3.68792	164.656	-3.68792	91.5387
-3.68777	30.6905	-3.68777	16.5801	-3.68777	161.433	-3.68777	91.7949
-3.68762	33.0304	-3.68762	17.2736	-3.68762	157.931	-3.68762	90.9556
-3.68747	33.9641	-3.68747	17.8132	-3.68747	157.259	-3.68747	89.661
-3.68732	30.6051	-3.68732	15.9003	-3.68732	159.39	-3.68732	88.2443
-3.68716	24.4349	-3.68716	10.8886	-3.68716	160.677	-3.68716	86.885
-3.68701	20.5418	-3.68701	5.85266	-3.68701	159.254	-3.68701	85.6835
-3.68686	22.0635	-3.68686	4.23701	-3.68686	157.362	-3.68686	84.8745
-3.68671	26.8939	-3.68671	6.13166	-3.68671	158.043	-3.68671	84.5591
-3.68656	30.413	-3.68656	8.48134	-3.68656	160.845	-3.68656	84.455
-3.68641	30.6235	-3.68641	9.12226	-3.68641	163.145	-3.68641	84.425
-3.68626	29.1569	-3.68626	9.01208	-3.68626	164.209	-3.68626	84.8178
-3.6861	28.4811	-3.6861	9.96387	-3.6861	164.535	-3.6861	86.203
-3.68595	28.3556	-3.68595	11.8296	-3.68595	163.759	-3.68595	88.0919
-3.6858	27.8981	-3.6858	13.1792	-3.6858	161.08	-3.6858	89.2389
-3.68565	27.2201	-3.68565	13.8268	-3.68565	158.318	-3.68565	88.9133
-3.6855	27.4085	-3.6855	14.5837	-3.6855	158.237	-3.6855	87.8473
-3.68535	28.6634	-3.68535	15.3111	-3.68535	161.094	-3.68535	87.1884
-3.6852	29.4996	-3.6852	14.666	-3.6852	163.92	-3.6852	87.3481
-3.68505	28.5546	-3.68505	12.4902	-3.68505	164.222	-3.68505	87.7516
-3.68489	26.6525	-3.68489	10.4011	-3.68489	162.231	-3.68489	87.6877
-3.68474	25.2691	-3.68474	9.8861	-3.68474	159.444	-3.68474	87.3688
-3.68459	24.8742	-3.68459	10.2355	-3.68459	157.399	-3.68459	87.4358
-3.68444	24.4754	-3.68444	9.35361	-3.68444	156.958	-3.68444	87.8025
-3.68429	24.0434	-3.68429	6.20964	-3.68429	157.898	-3.68429	88.2077
-3.68414	25.5772	-3.68414	2.15259	-3.68414	158.196	-3.68414	88.7857
-3.68399	30.7814	-3.68399	-0.58771	-3.68399	156.272	-3.68399	90.4883
-3.68383	37.5885	-3.68383	-0.74565	-3.68383	153.638	-3.68383	93.9114
-3.68368	41.458	-3.68368	1.15321	-3.68368	153.567	-3.68368	98.0201
-3.68353	40.1697	-3.68353	3.09902	-3.68353	156.532	-3.68353	101.201
-3.68338	35.9733	-3.68338	4.06645	-3.68338	160.06	-3.68338	103.054
-3.68323	32.4475	-3.68323	4.8704	-3.68323	162.387	-3.68323	103.801
-3.68308	30.287	-3.68308	6.62477	-3.68308	163.64	-3.68308	103.704
-3.68293	27.9686	-3.68293	8.74965	-3.68293	163.561	-3.68293	102.342
-3.68278	25.3616	-3.68278	9.49284	-3.68278	161.286	-3.68278	99.9308
-3.68262	24.0243	-3.68262	8.23459	-3.68262	157.937	-3.68262	98.1541
-3.68247	24.745	-3.68247	6.2858	-3.68247	156.857	-3.68247	98.3504
-3.68232	25.562	-3.68232	4.99543	-3.68232	158.948	-3.68232	99.8342
-3.68217	24.9854	-3.68217	4.10531	-3.68217	160.934	-3.68217	100.716
-3.68202	24.1422	-3.68202	3.67513	-3.68202	160.1	-3.68202	99.8299
-3.68187	25.1279	-3.68187	4.37971	-3.68187	158.074	-3.68187	98.2727
-3.68172	28.2932	-3.68172	6.3345	-3.68172	156.83	-3.68172	97.5747
-3.68156	31.3846	-3.68156	8.10481	-3.68156	155.195	-3.68156	97.0553
-3.68141	33.0673	-3.68141	8.83939	-3.68141	151.463	-3.68141	94.4482
-3.68126	34.0134	-3.68126	9.58363	-3.68126	148.285	-3.68126	89.458
-3.68111	34.5892	-3.68111	11.096	-3.68111	149.866	-3.68111	85.0075
-3.68096	33.993	-3.68096	11.8064	-3.68096	155.844	-3.68096	84.3833
-3.68081	31.445	-3.68081	10.1921	-3.68081	161.407	-3.68081	86.8363
-3.68066	28.4377	-3.68066	7.63882	-3.68066	164.236	-3.68066	88.9008
-3.68051	27.3856	-3.68051	6.90299	-3.68051	166.097	-3.68051	88.7075
-3.68035	28.9124	-3.68035	8.37991	-3.68035	168.628	-3.68035	88.0999
-3.6802	31.1234	-3.6802	9.96401	-3.6802	170.268	-3.6802	88.7632
-3.68005	32.166	-3.68005	10.4992	-3.68005	169.941	-3.68005	89.5134
-3.6799	32.2698	-3.6799	10.5769	-3.6799	169.214	-3.6799	88.7554
-3.67975	32.3918	-3.67975	10.4841	-3.67975	169.899	-3.67975	88.0871
-3.6796	33.0203	-3.6796	9.6096	-3.6796	170.508	-3.6796	90.2918
-3.67945	33.3915	-3.67945	8.35002	-3.67945	168.881	-3.67945	94.7905
-3.67929	33.455	-3.67929	8.1753	-3.67929	165.824	-3.67929	97.9607
-3.67914	33.7702	-3.67914	8.62967	-3.67914	163.981	-3.67914	97.6468
-3.67899	33.9082	-3.67899	7.92694	-3.67899	164.015	-3.67899	95.8651
-3.67884	32.8046	-3.67884	5.5507	-3.67884	163.704	-3.67884	95.4498
-3.67869	30.3693	-3.67869	3.52276	-3.67869	161.832	-3.67869	96.4403
-3.67854	28.293	-3.67854	2.93196	-3.67854	160.13	-3.67854	96.582
-3.67839	28.3502	-3.67839	2.67034	-3.67839	161	-3.67839	94.6875
-3.67824	30.3858	-3.67824	2.3561	-3.67824	163.94	-3.67824	91.9704
-3.67808	32.4919	-3.67808	4.10997	-3.67808	166.234	-3.67808	90.4747
-3.67793	33.8146	-3.67793	9.44475	-3.67793	165.883	-3.67793	91.2718
-3.67778	35.0054	-3.67778	15.8045	-3.67778	163.999	-3.67778	93.9589
-3.67763	35.7758	-3.67763	19.7339	-3.67763	162.634	-3.67763	96.7585
-3.67748	34.8958	-3.67748	20.1331	-3.67748	162.89	-3.67748	98.3547
-3.67733	31.8638	-3.67733	18.1799	-3.67733	164.598	-3.67733	98.8146
-3.67718	28.8894	-3.67718	15.0359	-3.67718	166.837	-3.67718	98.9932
-3.67702	28.5438	-3.67702	12.264	-3.67702	168.432	-3.67702	98.6944
-3.67687	30.8838	-3.67687	12.157	-3.67687	167.594	-3.67687	96.6046
-3.67672	34.2157	-3.67672	15.0185	-3.67672	163.804	-3.67672	92.8603
-3.67657	35.991	-3.67657	17.538	-3.67657	159.598	-3.67657	90.2888
-3.67642	35.5968	-3.67642	16.9978	-3.67642	158.262	-3.67642	91.5218
-3.67627	33.398	-3.67627	14.6024	-3.67627	160.494	-3.67627	95.8978
-3.67612	31.0103	-3.67612	13.5076	-3.67612	163.231	-3.67612	99.9959
-3.67597	30.5996	-3.67597	13.3466	-3.67597	164.111	-3.67597	100.894
-3.67581	32.1773	-3.67581	11.6062	-3.67581	163.781	-3.67581	99.1456
-3.67566	33.7135	-3.67566	8.83127	-3.67566	163.684	-3.67566	97.5882
-3.67551	33.3417	-3.67551	8.34204	-3.67551	163.085	-3.67551	98.1118
-3.67536	32.4058	-3.67536	10.8762	-3.67536	160.956	-3.67536	99.7413
-3.67521	33.0824	-3.67521	13.015	-3.67521	158.464	-3.67521	99.5994
-3.67506	35.0817	-3.67506	12.4314	-3.67506	157.981	-3.67506	96.6482
-3.67491	35.6894	-3.67491	10.8307	-3.67491	159.3	-3.67491	92.7363
-3.67475	34.2819	-3.67475	10.5254	-3.67475	159.963	-3.67475	90.1391
-3.6746	34.3153	-3.6746	11.5693	-3.6746	159.095	-3.6746	88.8944
-3.67445	38.1133	-3.67445	13.331	-3.67445	158.627	-3.67445	87.7957
-3.6743	43.1722	-3.6743	15.6739	-3.6743	160.472	-3.6743	86.8349
-3.67415	44.7246	-3.67415	17.6164	-3.67415	164.225	-3.67415	87.3396
-3.674	41.1567	-3.674	17.4273	-3.674	167.939	-3.674	89.6659
-3.67385	35.597	-3.67385	15.3817	-3.67385	170.456	-3.67385	92.3507
-3.67369	30.4748	-3.67369	14.1432	-3.67369	171.632	-3.67369	94.3546
-3.67354	26.459	-3.67354	14.0882	-3.67354	172.124	-3.67354	95.5758
-3.67339	22.7057	-3.67339	12.4632	-3.67339	172.657	-3.67339	95.2201
-3.67324	20.1115	-3.67324	8.40735	-3.67324	173.187	-3.67324	92.6363
-3.67309	19.7798	-3.67309	5.68814	-3.67309	172.793	-3.67309	88.882
-3.67294	21.6018	-3.67294	7.27601	-3.67294	171.161	-3.67294	86.9037
-3.67279	24.3956	-3.67279	10.8361	-3.67279	169.849	-3.67279	87.8466
-3.67264	26.4474	-3.67264	12.4407	-3.67264	169.87	-3.67264	89.6311
-3.67248	27.1309	-3.67248	12.1778	-3.67248	169.92	-3.67248	91.0407
-3.67233	26.0736	-3.67233	12.5077	-3.67233	168.292	-3.67233	92.9216
-3.67218	22.9675	-3.67218	12.9173	-3.67218	166.668	-3.67218	95.907
-3.67203	18.618	-3.67203	11.4229	-3.67203	168.597	-3.67203	97.6128
-3.67188	15.0932	-3.67188	9.00116	-3.67188	174.064	-3.67188	96.2961
-3.67173	14.4495	-3.67173	8.98842	-3.67173	178.931	-3.67173	94.242
-3.67158	16.5787	-3.67158	11.8592	-3.67158	180.402	-3.67158	95.4482
-3.67142	19.4422	-3.67142	14.5965	-3.67142	180	-3.67142	99.4091
-3.67127	21.1154	-3.67127	15.8021	-3.67127	179.587	-3.67127	102.203
-3.67112	22.1265	-3.67112	17.156	-3.67112	177.924	-3.67112	101.541
-3.67097	23.7178	-3.67097	19.5723	-3.67097	173.363	-3.67097	99.8364
-3.67082	26.2067	-3.67082	21.2295	-3.67082	168.294	-3.67082	100.123
-3.67067	28.2699	-3.67067	20.5316	-3.67067	166.243	-3.67067	102.37
-3.67052	28.913	-3.67052	18.2137	-3.67052	167.033	-3.67052	104.099
-3.67037	27.9309	-3.67037	15.3622	-3.67037	167.378	-3.67037	103.72
-3.67021	25.9003	-3.67021	12.2821	-3.67021	166.406	-3.67021	101.18
-3.67006	22.9248	-3.67006	9.82051	-3.67006	166.63	-3.67006	97.8456
-3.66991	19.7429	-3.66991	9.05464	-3.66991	169.453	-3.66991	95.9401
-3.66976	17.195	-3.66976	9.25498	-3.66976	173.323	-3.66976	96.5885
-3.66961	15.227	-3.66961	8.80565	-3.66961	175.562	-3.66961	98.53
-3.66946	13.3476	-3.66946	7.78463	-3.66946	175.759	-3.66946	98.8796
-3.66931	11.8594	-3.66931	8.02088	-3.66931	174.875	-3.66931	96.8412
-3.66915	12.3769	-3.66915	9.44713	-3.66915	173.383	-3.66915	94.5001
-3.669	14.9421	-3.669	9.80014	-3.669	171.441	-3.669	94.0207
-3.66885	17.4139	-3.66885	9.03161	-3.66885	169.698	-3.66885	95.4322
-3.6687	17.663	-3.6687	10.0561	-3.6687	168.379	-3.6687	97.3223
-3.66855	17.1222	-3.66855	13.5789	-3.66855	167.266	-3.66855	98.4275
-3.6684	18.8226	-3.6684	16.0406	-3.6684	166.142	-3.6684	98.4789
-3.66825	23.4554	-3.66825	14.1922	-3.66825	165.032	-3.66825	97.573
-3.6681	28.0236	-3.6681	9.9162	-3.6681	163.21	-3.6681	96.357
-3.66794	28.8254	-3.66794	6.95024	-3.66794	159.884	-3.66794	95.605
-3.66779	25.7097	-3.66779	6.14381	-3.66779	156.067	-3.66779	95.2238
-3.66764	21.0131	-3.66764	5.92117	-3.66764	155.348	-3.66764	94.1912
-3.66749	17.4117	-3.66749	5.96231	-3.66749	159.475	-3.66749	92.5439
-3.66734	15.8002	-3.66734	6.89823	-3.66734	165.814	-3.66734	91.8899
-3.66719	15.1986	-3.66719	7.77903	-3.66719	169.749	-3.66719	92.9524
-3.66704	14.9378	-3.66704	7.29533	-3.66704	169.963	-3.66704	94.873
-3.66688	14.4397	-3.66688	6.36642	-3.66688	169.425	-3.66688	96.2794
-3.66673	14.2246	-3.66673	6.99443	-3.66673	171.07	-3.66673	96.9032
-3.66658	15.5693	-3.66658	8.42835	-3.66658	174.684	-3.66658	97.014
-3.66643	19.1279	-3.66643	8.54287	-3.66643	177.343	-3.66643	96.107
-3.66628	24.4538	-3.66628	7.46382	-3.66628	177.43	-3.66628	93.9589
-3.66613	29.3211	-3.66613	7.06678	-3.66613	175.822	-3.66613	91.79
-3.66598	31.4108	-3.66598	7.50918	-3.66598	174.492	-3.66598	91.4726
-3.66583	30.8071	-3.66583	6.72967	-3.66583	174.571	-3.66583	93.5456
-3.66567	29.3454	-3.66567	4.34655	-3.66567	175.987	-3.66567	96.3467
-3.66552	28.5633	-3.66552	2.68049	-3.66552	177.737	-3.66552	97.2777
-3.66537	27.5382	-3.66537	3.29222	-3.66537	178.588	-3.66537	95.1415
-3.66522	24.8214	-3.66522	4.22925	-3.66522	177.909	-3.66522	91.3153
-3.66507	21.49	-3.66507	3.04788	-3.66507	176.413	-3.66507	88.6693
-3.66492	20.2937	-3.66492	0.13039	-3.66492	175.713	-3.66492	88.8092
-3.66477	21.6624	-3.66477	-1.97309	-3.66477	176.334	-3.66477	90.4476
-3.66461	23.7457	-3.66461	-1.9326	-3.66461	177.127	-3.66461	91.5192
-3.66446	24.9134	-3.66446	-0.59928	-3.66446	177.127	-3.66446	91.9985
-3.66431	26.2469	-3.66431	0.65368	-3.66431	177.228	-3.66431	93.2252
-3.66416	29.799	-3.66416	1.493	-3.66416	178.822	-3.66416	94.3001
-3.66401	35.0579	-3.66401	2.36979	-3.66401	180.973	-3.66401	92.9174
-3.66386	39.8928	-3.66386	3.34046	-3.66386	181.029	-3.66386	89.6025
-3.66371	41.9154	-3.66371	3.52702	-3.66371	177.952	-3.66371	88.3239
-3.66355	40.3583	-3.66355	2.45047	-3.66355	174.423	-3.66355	91.6283
-3.6634	35.7031	-3.6634	1.23757	-3.6634	173.527	-3.6634	96.0841
-3.66325	30.4225	-3.66325	1.88992	-3.66325	175.428	-3.66325	96.6339
-3.6631	27.3166	-3.6631	4.87898	-3.6631	177.477	-3.6631	93.2676
-3.66295	26.9508	-3.66295	8.17145	-3.66295	177.439	-3.66295	90.2668
-3.6628	26.8323	-3.6628	9.80322	-3.6628	175.67	-3.6628	90.8783
-3.66265	25.1096	-3.66265	10.3844	-3.66265	173.192	-3.66265	93.8652
-3.6625	22.7637	-3.6625	11.9104	-3.6625	170.704	-3.6625	96.7266
-3.66234	21.4658	-3.66234	14.4833	-3.66234	168.979	-3.66234	98.6608
-3.66219	20.8222	-3.66219	16.0705	-3.66219	169.533	-3.66219	99.43
-3.66204	18.8166	-3.66204	15.2916	-3.66204	173.407	-3.66204	98.627
-3.66189	16.2585	-3.66189	12.5565	-3.66189	179.215	-3.66189	97.1335
-3.66174	15.3446	-3.66174	8.72781	-3.66174	184.219	-3.66174	97.125
-3.66159	16.888	-3.66159	4.48214	-3.66159	186.654	-3.66159	99.1149
-3.66144	19.5003	-3.66144	1.51874	-3.66144	187.123	-3.66144	100.812
-3.66128	21.5636	-3.66128	1.49766	-3.66128	186.926	-3.66128	100.352
-3.66113	22.967	-3.66113	3.67901	-3.66113	186.213	-3.66113	99.126
-3.66098	23.3703	-3.66098	5.5752	-3.66098	184.615	-3.66098	99.5675
-3.66083	22.9554	-3.66083	6.32664	-3.66083	182.954	-3.66083	101.09
-3.66068	22.7601	-3.66068	7.54754	-3.66068	182.813	-3.66068	101.696
-3.66053	24.327	-3.66053	10.4312	-3.66053	184.324	-3.66053	100.867
-3.66038	26.8858	-3.66038	13.9856	-3.66038	186.02	-3.66038	100.87
-3.66023	28.3506	-3.66023	16.7482	-3.66023	186.166	-3.66023	102.539
-3.66007	28.5854	-3.66007	18.8439	-3.66007	185.072	-3.66007	104.066
-3.65992	29.3752	-3.65992	20.5645	-3.65992	183.565	-3.65992	104.486
-3.65977	31.0345	-3.65977	20.6349	-3.65977	181.483	-3.65977	105.016
-3.65962	31.822	-3.65962	18.3428	-3.65962	178.802	-3.65962	106.918
-3.65947	31.2891	-3.65947	15.2853	-3.65947	176.647	-3.65947	108.879
-3.65932	31.1925	-3.65932	14.2988	-3.65932	176.174	-3.65932	108.169
-3.65917	32.443	-3.65917	16.149	-3.65917	176.348	-3.65917	104.638
-3.65901	32.7963	-3.65901	19.0407	-3.65901	175.057	-3.65901	100.944
-3.65886	30.9369	-3.65886	20.9928	-3.65886	172.306	-3.65886	98.8124
-3.65871	29.2882	-3.65871	21.1884	-3.65871	170.49	-3.65871	97.8052
-3.65856	30.5098	-3.65856	19.7976	-3.65856	171.733	-3.65856	96.8966
-3.65841	33.8128	-3.65841	17.5983	-3.65841	175.937	-3.65841	96.3293
-3.65826	35.8887	-3.65826	15.5641	-3.65826	181.235	-3.65826	97.2557
-3.65811	35.6579	-3.65811	13.7756	-3.65811	185.191	-3.65811	98.9718
-3.65796	34.2241	-3.65796	11.0308	-3.65796	186.083	-3.65796	99.9059
-3.6578	32.0889	-3.6578	7.39452	-3.6578	184.246	-3.6578	99.2135
-3.65765	29.1651	-3.65765	5.35616	-3.65765	183.389	-3.65765	97.867
-3.6575	26.523	-3.6575	7.01876	-3.6575	186.45	-3.6575	97.1032
-3.65735	25.4103	-3.65735	10.6547	-3.65735	190.903	-3.65735	97.4729
-3.6572	24.5054	-3.6572	12.3803	-3.6572	191.175	-3.6572	98.939
-3.65705	21.6798	-3.65705	11.0279	-3.65705	185.707	-3.65705	101.568
-3.6569	17.7819	-3.6569	8.6975	-3.6569	179.83	-3.6569	104.667
-3.65674	16.8058	-3.65674	7.35301	-3.65674	178.551	-3.65674	106.802
-3.65659	20.935	-3.65659	7.10031	-3.65659	180.764	-3.65659	107.008
-3.65644	27.0323	-3.65644	7.71869	-3.65644	181.973	-3.65644	105.758
-3.65629	31.3435	-3.65629	9.59581	-3.65629	181.373	-3.65629	105.233
-3.65614	32.8815	-3.65614	11.7261	-3.65614	181.15	-3.65614	106.546
-3.65599	33.1802	-3.65599	11.469	-3.65599	182.11	-3.65599	108.463
-3.65584	32.7854	-3.65584	8.16067	-3.65584	182.326	-3.65584	108.958
-3.65569	31.72	-3.65569	5.16907	-3.65569	181.191	-3.65569	107.381
-3.65553	30.159	-3.65553	5.99256	-3.65553	180.227	-3.65553	104.933
-3.65538	29.0716	-3.65538	9.83038	-3.65538	180.039	-3.65538	102.897
-3.65523	28.7822	-3.65523	12.8269	-3.65523	179.983	-3.65523	101.375
-3.65508	29.4969	-3.65508	13.0556	-3.65508	179.782	-3.65508	99.9787
-3.65493	31.5654	-3.65493	11.8541	-3.65493	180.074	-3.65493	98.8923
-3.65478	33.9764	-3.65478	11.1965	-3.65478	180.643	-3.65478	98.8537
-3.65463	34.7986	-3.65463	10.8827	-3.65463	180.748	-3.65463	100.057
-3.65447	32.989	-3.65447	9.70732	-3.65447	181.467	-3.65447	102.464
-3.65432	30.2368	-3.65432	7.58758	-3.65432	183.876	-3.65432	105.445
-3.65417	29.0994	-3.65417	5.9693	-3.65417	186.243	-3.65417	107.777
-3.65402	29.6102	-3.65402	6.36518	-3.65402	185.884	-3.65402	108.093
-3.65387	30.2627	-3.65387	8.96728	-3.65387	183.676	-3.65387	106.959
-3.65372	30.8632	-3.65372	12.1953	-3.65372	183.182	-3.65372	105.755
-3.65357	33.2332	-3.65357	14.3814	-3.65357	184.924	-3.65357	105.125
-3.65341	37.1034	-3.65341	15.6007	-3.65341	185.93	-3.65341	103.51
-3.65326	38.8647	-3.65326	17.6911	-3.65326	184.668	-3.65326	99.6701
-3.65311	36.3057	-3.65311	20.8286	-3.65311	183.565	-3.65311	95.6141
-3.65296	31.7377	-3.65296	22.186	-3.65296	183.582	-3.65296	94.636
-3.65281	29.2574	-3.65281	19.5277	-3.65281	182.734	-3.65281	97.4506
-3.65266	29.647	-3.65266	14.29	-3.65266	179.931	-3.65266	101.435
-3.65251	30.4765	-3.65251	9.66609	-3.65251	177.97	-3.65251	104.318
-3.65236	29.6319	-3.65236	6.65645	-3.65236	178.319	-3.65236	106.103
-3.6522	27.8149	-3.6522	3.85368	-3.6522	178.229	-3.6522	107.432
-3.65205	26.2278	-3.65205	1.33844	-3.65205	175.325	-3.65205	107.674
-3.6519	25.1945	-3.6519	0.88477	-3.6519	172.6	-3.6519	106.598
-3.65175	25.2249	-3.65175	2.78511	-3.65175	173.985	-3.65175	105.808
-3.6516	26.9839	-3.6516	4.71241	-3.6516	177.827	-3.6516	106.8
-3.65145	29.8122	-3.65145	5.34216	-3.65145	180.207	-3.65145	108.632
-3.6513	31.3762	-3.6513	6.5198	-3.6513	181.459	-3.6513	109.097
-3.65114	30.3991	-3.65114	9.61177	-3.65114	185.061	-3.65114	107.543
-3.65099	27.6802	-3.65099	12.4074	-3.65099	190.595	-3.65099	105.969
-3.65084	25.0164	-3.65084	11.7583	-3.65084	193.202	-3.65084	106.035
-3.65069	23.6617	-3.65069	8.48624	-3.65069	191.141	-3.65069	107.93
-3.65054	24.1954	-3.65054	5.52747	-3.65054	187.922	-3.65054	110.72
-3.65039	26.6623	-3.65039	4.09342	-3.65039	186.883	-3.65039	113.379
-3.65024	29.6818	-3.65024	2.53019	-3.65024	186.938	-3.65024	115.603
-3.65009	30.1261	-3.65009	0.39518	-3.65009	186.352	-3.65009	117.618
-3.64993	27.7283	-3.64993	-0.3993	-3.64993	185.567	-3.64993	119.673
-3.64978	25.7393	-3.64978	1.16806	-3.64978	185.16	-3.64978	120.991
-3.64963	26.8918	-3.64963	3.52281	-3.64963	183.619	-3.64963	120.051
-3.64948	28.79	-3.64948	4.88669	-3.64948	179.544	-3.64948	116.797
-3.64933	27.068	-3.64933	5.39379	-3.64933	174.836	-3.64933	112.786
-3.64918	22.547	-3.64918	6.22111	-3.64918	172.433	-3.64918	109.679
-3.64903	20.6994	-3.64903	7.02772	-3.64903	172.93	-3.64903	107.349
-3.64887	24.4498	-3.64887	7.01519	-3.64887	174.784	-3.64887	105.21
-3.64872	30.202	-3.64872	5.99531	-3.64872	176.889	-3.64872	103.945
-3.64857	33.1324	-3.64857	4.39027	-3.64857	179.031	-3.64857	104.643
-3.64842	33.3809	-3.64842	2.49583	-3.64842	180.582	-3.64842	106.678
-3.64827	33.4994	-3.64827	1.15674	-3.64827	181.43	-3.64827	107.996
-3.64812	33.5694	-3.64812	1.63008	-3.64812	182.055	-3.64812	108.006
-3.64797	32.0497	-3.64797	4.21207	-3.64797	182.999	-3.64797	108.008
-3.64782	28.8351	-3.64782	7.14861	-3.64782	184.006	-3.64782	108.779
-3.64766	25.8746	-3.64766	8.8228	-3.64766	184.418	-3.64766	109.743
-3.64751	23.2835	-3.64751	9.36103	-3.64751	184.702	-3.64751	109.448
-3.64736	20.6205	-3.64736	9.34801	-3.64736	185.146	-3.64736	107.376
-3.64721	19.11	-3.64721	8.23487	-3.64721	185.277	-3.64721	103.825
-3.64706	20.9689	-3.64706	5.324	-3.64706	184.378	-3.64706	100.468
-3.64691	25.2476	-3.64691	2.06081	-3.64691	183.341	-3.64691	99.7679
-3.64676	28.3143	-3.64676	0.4084	-3.64676	183.424	-3.64676	102.843
-3.6466	28.7671	-3.6466	0.35575	-3.6466	184.446	-3.6466	107.717
-3.64645	28.963	-3.64645	0.29389	-3.64645	184.731	-3.64645	111.491
-3.6463	30.6894	-3.6463	0.01077	-3.6463	183.197	-3.6463	113.805
-3.64615	32.1646	-3.64615	1.70961	-3.64615	180.701	-3.64615	115.466
-3.646	31.526	-3.646	5.9105	-3.646	179.368	-3.646	115.768
-3.64585	30.4837	-3.64585	10.1048	-3.64585	181.18	-3.64585	113.39
-3.6457	31.8488	-3.6457	11.3023	-3.6457	185.47	-3.6457	109.505
-3.64555	35.1236	-3.64555	9.88001	-3.64555	189.401	-3.64555	107.67
-3.64539	36.3205	-3.64539	7.89285	-3.64539	190.014	-3.64539	108.488
-3.64524	33.0698	-3.64524	6.26798	-3.64524	187.38	-3.64524	109.005
-3.64509	26.3853	-3.64509	4.61229	-3.64509	184.242	-3.64509	107.511
-3.64494	19.2498	-3.64494	3.44444	-3.64494	182.344	-3.64494	106.926
-3.64479	14.6925	-3.64479	3.47461	-3.64479	180.86	-3.64479	109.97
-3.64464	14.1931	-3.64464	3.97946	-3.64464	178.555	-3.64464	114.53
-3.64449	17.3602	-3.64449	3.23868	-3.64449	176.331	-3.64449	116.036
-3.64433	21.2397	-3.64433	1.70951	-3.64433	175.722	-3.64433	113.684
-3.64418	23.4546	-3.64418	2.17269	-3.64418	176.448	-3.64418	110.745
-3.64403	24.158	-3.64403	5.16163	-3.64403	176.564	-3.64403	109.581
-3.64388	25.4406	-3.64388	7.93604	-3.64388	175.457	-3.64388	109.744
-3.64373	28.1477	-3.64373	7.94871	-3.64373	174.423	-3.64373	110.509
-3.64358	30.6983	-3.64358	6.97715	-3.64358	175.034	-3.64358	111.859
-3.64343	31.1556	-3.64343	8.12574	-3.64343	177.214	-3.64343	113.022
-3.64327	29.2268	-3.64327	10.9096	-3.64327	180.109	-3.64327	111.994
-3.64312	26.122	-3.64312	11.8269	-3.64312	183.496	-3.64312	108.772
-3.64297	23.5367	-3.64297	9.55892	-3.64297	187.259	-3.64297	106.165
-3.64282	23.2854	-3.64282	6.94968	-3.64282	190.525	-3.64282	105.853
-3.64267	25.7437	-3.64267	6.69334	-3.64267	192.07	-3.64267	106.296
-3.64252	29.5346	-3.64252	8.35912	-3.64252	192.148	-3.64252	105.572
-3.64237	31.8366	-3.64237	9.69094	-3.64237	192.689	-3.64237	103.767
-3.64222	31.1382	-3.64222	9.98284	-3.64222	194.81	-3.64222	102.943
-3.64206	27.7263	-3.64206	10.632	-3.64206	196.966	-3.64206	103.478
-3.64191	23.7519	-3.64191	11.916	-3.64191	196.385	-3.64191	104.182
-3.64176	22.4634	-3.64176	12.4432	-3.64176	193.393	-3.64176	104.436
-3.64161	26.0576	-3.64161	10.9376	-3.64161	191.489	-3.64161	104.407
-3.64146	33.3205	-3.64146	6.90639	-3.64146	192.857	-3.64146	104.741
-3.64131	38.6761	-3.64131	1.40701	-3.64131	194.785	-3.64131	105.074
-3.64116	37.4053	-3.64116	-3.26815	-3.64116	193.437	-3.64116	105.029
-3.641	31.2678	-3.641	-4.46226	-3.641	189.57	-3.641	104.532
-3.64085	26.9036	-3.64085	-1.28462	-3.64085	187.645	-3.64085	103.405
-3.6407	28.0379	-3.6407	4.16076	-3.6407	189.546	-3.6407	100.876
-3.64055	31.2559	-3.64055	8.65921	-3.64055	191.588	-3.64055	97.916
-3.6404	31.7485	-3.6404	10.6769	-3.6404	190.326	-3.6404	96.4973
-3.64025	29.7082	-3.64025	10.5215	-3.64025	186.803	-3.64025	97.7765
-3.6401	29.0394	-3.6401	8.95104	-3.6401	184.382	-3.6401	100.495
-3.63995	30.733	-3.63995	7.05166	-3.63995	184.356	-3.63995	102.589
-3.63979	31.5458	-3.63979	7.15071	-3.63979	185.677	-3.63979	103.65
-3.63964	29.5513	-3.63964	10.4312	-3.63964	188.276	-3.63964	104.664
-3.63949	26.4922	-3.63949	14.4724	-3.63949	191.877	-3.63949	105.444
-3.63934	24.9199	-3.63934	15.2858	-3.63934	194.232	-3.63934	104.267
-3.63919	24.6786	-3.63919	12.3229	-3.63919	192.322	-3.63919	100.453
-3.63904	24.5734	-3.63904	9.6607	-3.63904	187.134	-3.63904	96.5824
-3.63889	24.6244	-3.63889	11.1472	-3.63889	183.079	-3.63889	95.6534
-3.63873	25.7036	-3.63873	14.9332	-3.63873	183.188	-3.63873	97.6847
-3.63858	27.2874	-3.63858	16.2829	-3.63858	186.379	-3.63858	99.8163
-3.63843	28.2491	-3.63843	13.1505	-3.63843	189.381	-3.63843	99.9936
-3.63828	28.1567	-3.63828	7.84504	-3.63828	191.063	-3.63828	99.0701
-3.63813	27.2237	-3.63813	3.57736	-3.63813	192.483	-3.63813	98.1781
-3.63798	24.7934	-3.63798	1.68046	-3.63798	194.786	-3.63798	97.8301
-3.63783	20.5844	-3.63783	1.60598	-3.63783	197.522	-3.63783	98.447
-3.63768	16.8784	-3.63768	3.05884	-3.63768	198.775	-3.63768	101.113
-3.63752	17.1025	-3.63752	5.22815	-3.63752	197.101	-3.63752	105.698
-3.63737	21.9266	-3.63737	6.96504	-3.63737	193.287	-3.63737	110.061
-3.63722	27.605	-3.63722	7.26747	-3.63722	190.098	-3.63722	112.283
-3.63707	29.5102	-3.63707	6.15912	-3.63707	189.577	-3.63707	111.948
-3.63692	27.082	-3.63692	4.4942	-3.63692	191.181	-3.63692	109.932
-3.63677	23.7793	-3.63677	3.27618	-3.63677	192.196	-3.63677	106.643
-3.63662	22.4359	-3.63662	3.00595	-3.63662	191.375	-3.63662	103.124
-3.63646	22.4952	-3.63646	3.87542	-3.63646	189.166	-3.63646	101.42
-3.63631	21.7215	-3.63631	5.99222	-3.63631	187.049	-3.63631	102.41
-3.63616	19.9517	-3.63616	8.45432	-3.63616	186.262	-3.63616	104.255
-3.63601	18.5388	-3.63601	9.49809	-3.63601	187.39	-3.63601	105.088
-3.63586	18.491	-3.63586	8.26105	-3.63586	190.278	-3.63586	105.32
-3.63571	19.3757	-3.63571	5.93966	-3.63571	193.175	-3.63571	106.57
-3.63556	20.7789	-3.63556	5.82131	-3.63556	194.127	-3.63556	108.784
-3.63541	22.783	-3.63541	9.24189	-3.63541	192.666	-3.63541	110.385
-3.63525	25.4714	-3.63525	13.5746	-3.63525	190.591	-3.63525	111.783
-3.6351	27.665	-3.6351	14.9006	-3.6351	189.549	-3.6351	114.073
-3.63495	28.7054	-3.63495	12.7728	-3.63495	189.608	-3.63495	116.317
-3.6348	29.9704	-3.6348	10.5426	-3.6348	190.006	-3.6348	115.776
-3.63465	32.6271	-3.63465	10.7603	-3.63465	190.527	-3.63465	112.309
-3.6345	35.4468	-3.6345	12.2503	-3.6345	191.272	-3.6345	109.871
-3.63435	35.8465	-3.63435	12.7814	-3.63435	192.298	-3.63435	111.92
-3.63419	33.6659	-3.63419	12.6596	-3.63419	193.309	-3.63419	116.152
-3.63404	31.0109	-3.63404	13.326	-3.63404	194.035	-3.63404	118.493
-3.63389	29.1864	-3.63389	14.3277	-3.63389	194.184	-3.63389	117.4
-3.63374	28.0788	-3.63374	13.2382	-3.63374	193.995	-3.63374	115.617
-3.63359	27.6499	-3.63359	9.9099	-3.63359	193.781	-3.63359	115.633
-3.63344	29.166	-3.63344	7.36036	-3.63344	193.883	-3.63344	116.857
-3.63329	32.4826	-3.63329	8.30074	-3.63329	194.552	-3.63329	117.137
-3.63313	34.5579	-3.63313	11.4478	-3.63313	196.378	-3.63313	115.307
-3.63298	32.2979	-3.63298	13.5672	-3.63298	199.979	-3.63298	111.805
-3.63283	26.8861	-3.63283	13.2766	-3.63283	204.206	-3.63283	108.115
-3.63268	22.3549	-3.63268	12.0287	-3.63268	206.342	-3.63268	105.781
-3.63253	20.8489	-3.63253	11.2248	-3.63253	204.782	-3.63253	106.294
-3.63238	21.4168	-3.63238	10.8015	-3.63238	201.619	-3.63238	109.445
-3.63223	22.2267	-3.63223	9.48031	-3.63223	200.318	-3.63223	113.344
-3.63208	22.7193	-3.63208	7.34552	-3.63208	201.439	-3.63208	115.506
-3.63192	22.7554	-3.63192	6.3809	-3.63192	202.046	-3.63192	115.267
-3.63177	22.2094	-3.63177	7.95095	-3.63177	200.026	-3.63177	114.532
-3.63162	21.6746	-3.63162	10.4818	-3.63162	196.371	-3.63162	115.556
-3.63147	22.779	-3.63147	10.8723	-3.63147	193.018	-3.63147	117.606
-3.63132	26.1267	-3.63132	8.16165	-3.63132	190.52	-3.63132	117.926
-3.63117	30.3599	-3.63117	4.45922	-3.63117	188.563	-3.63117	115.793
-3.63102	33.8226	-3.63102	2.30362	-3.63102	188.108	-3.63102	113.574
-3.63086	36.8199	-3.63086	1.46026	-3.63086	189.926	-3.63086	114.04
-3.63071	40.6014	-3.63071	0.30316	-3.63071	193.23	-3.63071	116.224
-3.63056	44.9839	-3.63056	-1.42195	-3.63056	196.425	-3.63056	117.03
-3.63041	47.7136	-3.63041	-2.03084	-3.63041	198.608	-3.63041	115.262
-3.63026	46.8508	-3.63026	-0.68218	-3.63026	199.997	-3.63026	112.489
-3.63011	43.8857	-3.63011	1.98367	-3.63011	200.272	-3.63011	110.435
-3.62996	41.925	-3.62996	4.81705	-3.62996	198.977	-3.62996	109.133
-3.62981	42.6572	-3.62981	7.3857	-3.62981	196.677	-3.62981	107.544
-3.62965	44.0671	-3.62965	9.71334	-3.62965	195.048	-3.62965	105.558
-3.6295	42.772	-3.6295	11.61	-3.6295	195.162	-3.6295	104.024
-3.62935	37.6954	-3.62935	12.6388	-3.62935	196.742	-3.62935	104.479
-3.6292	31.0944	-3.6292	12.2722	-3.6292	198.471	-3.6292	107.712
-3.62905	26.3483	-3.62905	10.7393	-3.62905	198.849	-3.62905	112.684
-3.6289	24.817	-3.6289	8.86802	-3.6289	197.478	-3.6289	116.483
-3.62875	25.789	-3.62875	7.3521	-3.62875	195.635	-3.62875	117.151
-3.62859	28.7938	-3.62859	6.56039	-3.62859	195.633	-3.62859	115.667
-3.62844	33.4595	-3.62844	6.3496	-3.62844	198.109	-3.62844	114.766
-3.62829	38.4773	-3.62829	7.29533	-3.62829	201.121	-3.62829	114.875
-3.62814	41.4007	-3.62814	9.96289	-3.62814	202.236	-3.62814	114.516
-3.62799	40.4242	-3.62799	13.1547	-3.62799	201.318	-3.62799	113.041
-3.62784	36.5202	-3.62784	14.0473	-3.62784	200.714	-3.62784	112.144
-3.62769	32.2262	-3.62769	11.3445	-3.62769	201.796	-3.62769	112.191
-3.62754	29.6935	-3.62754	7.5782	-3.62754	203.784	-3.62754	111.727
-3.62738	28.6406	-3.62738	5.83419	-3.62738	204.637	-3.62738	109.461
-3.62723	27.8704	-3.62723	6.23214	-3.62723	203.378	-3.62723	107.507
-3.62708	27.0425	-3.62708	7.04368	-3.62708	200.39	-3.62708	108.052
-3.62693	26.9291	-3.62693	8.00954	-3.62693	197.408	-3.62693	110.805
-3.62678	28.4734	-3.62678	10.3088	-3.62678	195.934	-3.62678	114.058
-3.62663	31.526	-3.62663	12.9786	-3.62663	196.126	-3.62663	116.775
-3.62648	34.8177	-3.62648	14.0554	-3.62648	196.986	-3.62648	118.455
-3.62632	37.1009	-3.62632	13.4712	-3.62632	197.644	-3.62632	118.343
-3.62617	37.4818	-3.62617	13.7465	-3.62617	198.408	-3.62617	116.653
-3.62602	36.1097	-3.62602	14.7745	-3.62602	200.096	-3.62602	115.23
-3.62587	34.5992	-3.62587	13.3766	-3.62587	202.591	-3.62587	115.911
-3.62572	34.1538	-3.62572	8.40301	-3.62572	204.413	-3.62572	117.494
-3.62557	34.4896	-3.62557	3.03997	-3.62557	204.207	-3.62557	117.335
-3.62542	34.031	-3.62542	0.35367	-3.62542	201.946	-3.62542	115.066
-3.62527	33.0862	-3.62527	-1.03254	-3.62527	198.67	-3.62527	113.495
-3.62511	33.936	-3.62511	-3.8149	-3.62511	196.12	-3.62511	114.662
-3.62496	37.5126	-3.62496	-6.05438	-3.62496	195.764	-3.62496	117.994
-3.62481	40.5584	-3.62481	-3.89981	-3.62481	197.38	-3.62481	120.979
-3.62466	39.0214	-3.62466	2.77232	-3.62466	198.885	-3.62466	121.654
-3.62451	33.3978	-3.62451	9.38609	-3.62451	198.396	-3.62451	119.375
-3.62436	28.5842	-3.62436	12.6929	-3.62436	196.217	-3.62436	115.506
-3.62421	27.7518	-3.62421	13.7271	-3.62421	194.55	-3.62421	112.262
-3.62405	29.5948	-3.62405	14.5551	-3.62405	195.515	-3.62405	110.835
-3.6239	30.544	-3.6239	15.31	-3.6239	198.314	-3.6239	110.284
-3.62375	30.017	-3.62375	15.4336	-3.62375	200.642	-3.62375	108.95
-3.6236	28.8506	-3.6236	15.0548	-3.6236	200.472	-3.6236	107.519
-3.62345	27.4088	-3.62345	14.523	-3.62345	198.34	-3.62345	107.746
-3.6233	25.9952	-3.6233	13.6537	-3.6233	196.657	-3.6233	110.018
-3.62315	26.1995	-3.62315	12.4538	-3.62315	197.066	-3.62315	113.23
-3.62299	28.9792	-3.62299	11.8769	-3.62299	198.545	-3.62299	116.285
-3.62284	32.2374	-3.62284	11.459	-3.62284	198.833	-3.62284	118.918
-3.62269	33.1633	-3.62269	10.1625	-3.62269	198.116	-3.62269	120.78
-3.62254	32.122	-3.62254	7.85904	-3.62254	198.694	-3.62254	121.442
-3.62239	32.5694	-3.62239	6.20862	-3.62239	201.919	-3.62239	121.201
-3.62224	35.3313	-3.62224	6.36443	-3.62224	205.545	-3.62224	121.011
-3.62209	38.2855	-3.62209	7.70364	-3.62209	206.945	-3.62209	120.871
-3.62194	38.9938	-3.62194	8.44242	-3.62194	206.474	-3.62194	120.212
-3.62178	37.4058	-3.62178	7.95354	-3.62178	206.203	-3.62178	118.572
-3.62163	34.4674	-3.62163	6.16884	-3.62163	206.455	-3.62163	116.319
-3.62148	30.7929	-3.62148	3.55363	-3.62148	205.643	-3.62148	113.839
-3.62133	27.4479	-3.62133	1.52027	-3.62133	203.843	-3.62133	111.305
-3.62118	26.2971	-3.62118	1.62483	-3.62118	203.007	-3.62118	110.184
-3.62103	28.3491	-3.62103	3.8533	-3.62103	203.718	-3.62103	111.606
-3.62088	32.1482	-3.62088	5.82807	-3.62088	203.926	-3.62088	114.363
-3.62072	35.4024	-3.62072	5.99501	-3.62072	202.027	-3.62072	115.972
-3.62057	37.0597	-3.62057	5.15199	-3.62057	199.037	-3.62057	115.901
-3.62042	37.939	-3.62042	5.39728	-3.62042	196.841	-3.62042	116.239
-3.62027	38.7792	-3.62027	6.58864	-3.62027	195.829	-3.62027	118.553
-3.62012	39.5677	-3.62012	7.32865	-3.62012	195.441	-3.62012	121.328
-3.61997	39.6867	-3.61997	7.12481	-3.61997	196.043	-3.61997	121.954
-3.61982	38.3323	-3.61982	6.47103	-3.61982	197.749	-3.61982	120.074
-3.61967	35.7862	-3.61967	5.80978	-3.61967	199.241	-3.61967	117.285
-3.61951	33.431	-3.61951	4.72254	-3.61951	198.983	-3.61951	114.94
-3.61936	31.9243	-3.61936	4.49449	-3.61936	197.23	-3.61936	113.474
-3.61921	30.4617	-3.61921	6.1669	-3.61921	195.262	-3.61921	112.996
-3.61906	28.3157	-3.61906	9.02468	-3.61906	193.42	-3.61906	114.401
-3.61891	27.1091	-3.61891	10.4875	-3.61891	191.591	-3.61891	117.486
-3.61876	29.2414	-3.61876	10.2436	-3.61876	190.574	-3.61876	120.833
-3.61861	33.7502	-3.61861	10.1506	-3.61861	191.511	-3.61861	122.62
-3.61845	36.5114	-3.61845	11.9322	-3.61845	193.672	-3.61845	121.926
-3.6183	35.1131	-3.6183	14.2566	-3.6183	195.256	-3.6183	119.578
-3.61815	31.4684	-3.61815	14.2467	-3.61815	195.79	-3.61815	117.486
-3.618	28.8723	-3.618	11.4035	-3.618	196.912	-3.618	117.166
-3.61785	28.3602	-3.61785	7.97419	-3.61785	199.994	-3.61785	118.525
-3.6177	28.4071	-3.6177	6.59321	-3.6177	204.166	-3.6177	119.571
-3.61755	27.9859	-3.61755	7.87486	-3.61755	207.478	-3.61755	119.626
-3.6174	26.6844	-3.6174	10.1634	-3.6174	208.038	-3.6174	119.003
-3.61724	24.7353	-3.61724	10.5766	-3.61724	205.759	-3.61724	118.245
-3.61709	23.0625	-3.61709	7.40502	-3.61709	202.115	-3.61709	116.835
-3.61694	23.3962	-3.61694	1.92185	-3.61694	199.727	-3.61694	114.324
-3.61679	26.1006	-3.61679	-2.35525	-3.61679	200.03	-3.61679	111.481
-3.61664	28.958	-3.61664	-2.52753	-3.61664	201.866	-3.61664	108.892
-3.61649	29.5667	-3.61649	0.74944	-3.61649	203.474	-3.61649	106.31
-3.61634	27.9945	-3.61634	4.24908	-3.61634	204.705	-3.61634	103.831
-3.61618	26.7525	-3.61618	5.78476	-3.61618	206.45	-3.61618	103.557
-3.61603	27.025	-3.61603	6.03286	-3.61603	208.524	-3.61603	106.803
-3.61588	28.7657	-3.61588	6.26921	-3.61588	209.249	-3.61588	112.126
-3.61573	30.909	-3.61573	6.67445	-3.61573	208.246	-3.61573	116.002
-3.61558	32.759	-3.61558	6.88701	-3.61558	207.061	-3.61558	117.103
-3.61543	33.759	-3.61543	6.78261	-3.61543	207.136	-3.61543	116.879
-3.61528	34.1791	-3.61528	5.95687	-3.61528	208.339	-3.61528	116.882
-3.61513	35.5516	-3.61513	3.91192	-3.61513	209.584	-3.61513	116.311
-3.61497	38.8916	-3.61497	1.29861	-3.61497	209.985	-3.61497	114.345
-3.61482	42.7888	-3.61482	0.60316	-3.61482	208.672	-3.61482	111.962
-3.61467	44.9727	-3.61467	2.89687	-3.61467	205.496	-3.61467	111.805
-3.61452	44.892	-3.61452	5.7244	-3.61452	201.842	-3.61452	114.139
-3.61437	44.0889	-3.61437	5.21609	-3.61437	200.69	-3.61437	115.912
-3.61422	43.3426	-3.61422	1.22661	-3.61422	203.27	-3.61422	113.924
-3.61407	41.971	-3.61407	-2.26436	-3.61407	207.68	-3.61407	108.783
-3.61391	39.4632	-3.61391	-2.56754	-3.61391	211.084	-3.61391	104.58
-3.61376	37.0962	-3.61376	-1.37543	-3.61376	212.358	-3.61376	104.086
-3.61361	36.2457	-3.61361	-1.33728	-3.61361	211.626	-3.61361	105.89
-3.61346	36.6513	-3.61346	-1.67167	-3.61346	209.328	-3.61346	106.851
-3.61331	36.374	-3.61331	0.18478	-3.61331	206.281	-3.61331	106.92
-3.61316	33.4976	-3.61316	3.68942	-3.61316	204.271	-3.61316	108.698
-3.61301	28.9065	-3.61301	5.70475	-3.61301	204.434	-3.61301	112.86
-3.61285	25.0922	-3.61285	4.55403	-3.61285	205.221	-3.61285	116.74
-3.6127	23.8607	-3.6127	1.68436	-3.6127	205.112	-3.6127	118.497
-3.61255	24.3738	-3.61255	-1.0143	-3.61255	204.926	-3.61255	119.01
-3.6124	24.992	-3.6124	-2.72863	-3.6124	206.852	-3.6124	120.194
-3.61225	25.4075	-3.61225	-2.93208	-3.61225	210.531	-3.61225	121.08
-3.6121	26.6687	-3.6121	-0.34532	-3.6121	212.812	-3.6121	119.839
-3.61195	28.9099	-3.61195	5.16396	-3.61195	212.505	-3.61195	117.421
-3.6118	30.8541	-3.6118	10.1341	-3.6118	211.708	-3.6118	116.724
-3.61164	32.1806	-3.61164	11.2925	-3.61164	213.089	-3.61164	118.129
-3.61149	34.4083	-3.61149	8.72914	-3.61149	216.444	-3.61149	119.506
-3.61134	37.8737	-3.61134	5.81544	-3.61134	219.993	-3.61134	119.72
-3.61119	40.0494	-3.61119	4.88066	-3.61119	222.448	-3.61119	120.05
-3.61104	38.8587	-3.61104	5.76967	-3.61104	222.511	-3.61104	121.046
-3.61089	36.127	-3.61089	7.20776	-3.61089	218.758	-3.61089	120.557
-3.61074	36.329	-3.61074	8.29388	-3.61074	211.772	-3.61074	117.371
-3.61058	40.2966	-3.61058	8.13834	-3.61058	205.571	-3.61058	113.248
-3.61043	44.4364	-3.61043	6.10189	-3.61043	203.7	-3.61043	110.517
-3.61028	44.8257	-3.61028	3.05234	-3.61028	205.203	-3.61028	109.077
-3.61013	41.9508	-3.61013	1.3583	-3.61013	205.802	-3.61013	107.128
-3.60998	39.459	-3.60998	2.05091	-3.60998	204.007	-3.60998	105.303
-3.60983	39.7742	-3.60983	3.78342	-3.60983	202.343	-3.60983	105.983
-3.60968	41.7241	-3.60968	4.99426	-3.60968	202.966	-3.60968	109.652
-3.60953	42.4687	-3.60953	5.50859	-3.60953	204.536	-3.60953	113.323
-3.60937	40.5335	-3.60937	6.02732	-3.60937	204.379	-3.60937	114.54
-3.60922	37.2007	-3.60922	5.75098	-3.60922	202.663	-3.60922	113.65
-3.60907	34.5035	-3.60907	3.7479	-3.60907	201.929	-3.60907	113.001
-3.60892	32.8273	-3.60892	1.21302	-3.60892	203.726	-3.60892	113.036
-3.60877	31.2457	-3.60877	1.02574	-3.60877	207.273	-3.60877	112.767
-3.60862	29.598	-3.60862	4.12672	-3.60862	210.649	-3.60862	112.363
-3.60847	28.6978	-3.60847	9.03623	-3.60847	212.399	-3.60847	113.616
-3.60831	28.0569	-3.60831	13.2789	-3.60831	211.853	-3.60831	116.683
-3.60816	25.8228	-3.60816	16.0744	-3.60816	210.459	-3.60816	118.986
-3.60801	21.5786	-3.60801	17.6334	-3.60801	210.853	-3.60801	118.019
-3.60786	19.1674	-3.60786	17.6928	-3.60786	214.27	-3.60786	114.833
-3.60771	22.6581	-3.60771	16.4927	-3.60771	218.095	-3.60771	112.598
-3.60756	30.484	-3.60756	14.7695	-3.60756	219.122	-3.60756	111.855
-3.60741	36.6012	-3.60741	13.3876	-3.60741	217.542	-3.60741	110.128
-3.60726	37.2498	-3.60726	11.6704	-3.60726	216.457	-3.60726	106.195
-3.6071	34.7634	-3.6071	9.08845	-3.6071	217.271	-3.6071	102.944
-3.60695	33.3854	-3.60695	5.78387	-3.60695	217.568	-3.60695	103.562
-3.6068	33.9562	-3.6068	2.9097	-3.6068	215.588	-3.6068	107.454
-3.60665	34.0034	-3.60665	1.09484	-3.60665	213.251	-3.60665	111.126
-3.6065	32.673	-3.6065	0.20205	-3.6065	212.969	-3.6065	113.04
-3.60635	31.6842	-3.60635	0.29161	-3.60635	213.619	-3.60635	114.47
-3.6062	32.5896	-3.6062	1.00364	-3.6062	212.059	-3.6062	116.713
-3.60604	34.2582	-3.60604	1.75392	-3.60604	208.345	-3.60604	119.442
-3.60589	34.388	-3.60589	2.1571	-3.60589	206.085	-3.60589	122.424
-3.60574	32.6102	-3.60574	2.90462	-3.60574	208.051	-3.60574	125.838
-3.60559	31.5028	-3.60559	4.01465	-3.60559	212.888	-3.60559	128.705
-3.60544	33.1431	-3.60544	3.89385	-3.60544	216.911	-3.60544	129.403
-3.60529	36.3284	-3.60529	1.16582	-3.60529	216.724	-3.60529	127.881
-3.60514	37.486	-3.60514	-2.92555	-3.60514	212.106	-3.60514	125.822
-3.60499	34.9742	-3.60499	-5.18554	-3.60499	206.321	-3.60499	124.085
-3.60483	30.7902	-3.60483	-4.01251	-3.60483	204.233	-3.60483	120.789
-3.60468	28.3806	-3.60468	-0.421	-3.60468	207.953	-3.60468	115.153
-3.60453	28.8522	-3.60453	3.86752	-3.60453	213.999	-3.60453	110.212
-3.60438	31.2702	-3.60438	7.79121	-3.60438	217.473	-3.60438	110.092
-3.60423	34.1518	-3.60423	10.0463	-3.60423	217.408	-3.60423	115.11
-3.60408	36.3805	-3.60408	10.0879	-3.60408	216.436	-3.60408	121.371
-3.60393	36.5035	-3.60393	9.09958	-3.60393	215.64	-3.60393	125.652
-3.60377	34.2353	-3.60377	9.58202	-3.60377	213.172	-3.60377	127.486
-3.60362	31.2381	-3.60362	11.7234	-3.60362	208.797	-3.60362	127.779
-3.60347	29.2571	-3.60347	12.9498	-3.60347	205.747	-3.60347	126.377
-3.60332	27.7642	-3.60332	11.3201	-3.60332	206.128	-3.60332	123.015
-3.60317	25.0446	-3.60317	8.78451	-3.60317	207.654	-3.60317	118.946
-3.60302	21.9609	-3.60302	8.07835	-3.60302	207.711	-3.60302	116.263
-3.60287	20.8864	-3.60287	8.96126	-3.60287	207.581	-3.60287	115.311
-3.60271	22.246	-3.60271	9.17084	-3.60271	209.585	-3.60271	114.887
-3.60256	23.0546	-3.60256	7.85533	-3.60256	212.366	-3.60256	113.967
-3.60241	21.7022	-3.60241	6.23134	-3.60241	212.742	-3.60241	113.023
-3.60226	20.397	-3.60226	5.53014	-3.60226	210.924	-3.60226	113.663
-3.60211	21.7491	-3.60211	5.75404	-3.60211	209.851	-3.60211	116.322
-3.60196	24.617	-3.60196	6.75333	-3.60196	210.159	-3.60196	119.543
-3.60181	25.6342	-3.60181	8.06421	-3.60181	209.657	-3.60181	121.235
-3.60166	24.8173	-3.60166	8.38173	-3.60166	207.974	-3.60166	120.813
-3.6015	25.709	-3.6015	7.1134	-3.6015	207.27	-3.6015	118.942
-3.60135	30.2726	-3.60135	6.0755	-3.60135	207.591	-3.60135	116.899
-3.6012	35.6308	-3.6012	7.96453	-3.6012	206.082	-3.6012	115.88
-3.60105	37.797	-3.60105	12.503	-3.60105	202.185	-3.60105	116.716
-3.6009	36.4212	-3.6009	16.0791	-3.6009	200.043	-3.6009	119.047
-3.60075	34.1362	-3.60075	15.6456	-3.60075	202.92	-3.60075	121.807
-3.6006	32.6267	-3.6006	12.364	-3.6006	208.449	-3.6006	123.838
-3.60044	31.37	-3.60044	8.73341	-3.60044	211.686	-3.60044	125.469
-3.60029	29.4	-3.60029	6.24271	-3.60029	211.435	-3.60029	127.639
-3.60014	27.2826	-3.60014	4.85666	-3.60014	210.076	-3.60014	129.995
-3.59999	25.9971	-3.59999	4.55302	-3.59999	209.912	-3.59999	131.33
-3.59984	25.8198	-3.59984	4.97214	-3.59984	211.341	-3.59984	130.42
-3.59969	26.0274	-3.59969	5.08566	-3.59969	214.257	-3.59969	127.492
-3.59954	26.2349	-3.59954	4.15963	-3.59954	218.129	-3.59954	123.723
-3.59939	26.7298	-3.59939	3.00508	-3.59939	220.933	-3.59939	120.414
-3.59923	28.3595	-3.59923	2.97783	-3.59923	221.133	-3.59923	119.2
-3.59908	31.7912	-3.59908	3.94816	-3.59908	219.509	-3.59908	120.439
-3.59893	37.1791	-3.59893	4.63243	-3.59893	217.882	-3.59893	122.417
-3.59878	42.8414	-3.59878	4.16517	-3.59878	216.47	-3.59878	122.958
-3.59863	46.1178	-3.59863	3.22374	-3.59863	214.188	-3.59863	122.256
-3.59848	46.185	-3.59848	2.52239	-3.59848	211.285	-3.59848	121.983
-3.59833	44.5514	-3.59833	2.60099	-3.59833	209.677	-3.59833	122.863
-3.59817	43.2553	-3.59817	3.86187	-3.59817	210.211	-3.59817	124.302
-3.59802	42.4155	-3.59802	6.32758	-3.59802	211.878	-3.59802	126.073
-3.59787	41.2053	-3.59787	9.38035	-3.59787	213.887	-3.59787	128.757
-3.59772	40.113	-3.59772	11.7133	-3.59772	215.674	-3.59772	131.584
-3.59757	40.3479	-3.59757	12.4534	-3.59757	216.253	-3.59757	132.32
-3.59742	40.8168	-3.59742	12.1785	-3.59742	214.63	-3.59742	130.624
-3.59727	38.8816	-3.59727	11.7093	-3.59727	211.637	-3.59727	128.621
-3.59712	34.627	-3.59712	11.0692	-3.59712	209.645	-3.59712	127.648
-3.59696	31.8362	-3.59696	10.0792	-3.59696	209.742	-3.59696	126.398
-3.59681	33.2617	-3.59681	8.74461	-3.59681	210.697	-3.59681	123.72
-3.59666	36.8702	-3.59666	7.71316	-3.59666	211.78	-3.59666	121.051
-3.59651	38.9294	-3.59651	7.1155	-3.59651	213.957	-3.59651	120.533
-3.59636	39.0992	-3.59636	6.89885	-3.59636	217.422	-3.59636	121.201
-3.59621	39.0935	-3.59621	6.62238	-3.59621	220.369	-3.59621	121.09
-3.59606	39.0857	-3.59606	6.2601	-3.59606	220.899	-3.59606	120.229
-3.5959	37.2718	-3.5959	5.62023	-3.5959	219.909	-3.5959	119.998
-3.59575	34.1918	-3.59575	4.23933	-3.59575	219.308	-3.59575	120.288
-3.5956	32.8705	-3.5956	2.81896	-3.5956	218.549	-3.5956	120.107
-3.59545	34.4606	-3.59545	2.68901	-3.59545	215.22	-3.59545	120.024
-3.5953	35.7638	-3.5953	5.01168	-3.5953	209.473	-3.5953	121.011
-3.59515	33.2167	-3.59515	8.7549	-3.59515	205.247	-3.59515	122.27
-3.595	28.3253	-3.595	11.1851	-3.595	206.558	-3.595	122.164
-3.59485	25.6916	-3.59485	10.0626	-3.59485	212.381	-3.59485	121.738
-3.59469	27.5937	-3.59469	5.90591	-3.59469	217.832	-3.59469	123.462
-3.59454	31.7366	-3.59454	1.22172	-3.59454	219.823	-3.59454	127.169
-3.59439	34.0453	-3.59439	-2.16781	-3.59439	219.827	-3.59439	130.399
-3.59424	33.5684	-3.59424	-3.26853	-3.59424	220.954	-3.59424	131.925
-3.59409	32.685	-3.59409	-2.01485	-3.59409	223.164	-3.59409	132.625
-3.59394	33.9504	-3.59394	0.78104	-3.59394	223.42	-3.59394	132.009
-3.59379	37.3644	-3.59379	3.60831	-3.59379	220.232	-3.59379	128.596
-3.59363	40.5145	-3.59363	4.56304	-3.59363	215.771	-3.59363	123.788
-3.59348	41.3078	-3.59348	3.56287	-3.59348	212.899	-3.59348	121.717
-3.59333	39.7802	-3.59333	1.96991	-3.59333	212.007	-3.59333	123.78
-3.59318	37.0336	-3.59318	1.04178	-3.59318	211.756	-3.59318	125.707
-3.59303	34.4805	-3.59303	-0.07802	-3.59303	212.166	-3.59303	124.04
-3.59288	33.2712	-3.59288	-2.46471	-3.59288	214.424	-3.59288	120.944
-3.59273	33.9944	-3.59273	-5.33618	-3.59273	218.259	-3.59273	120.585
-3.59257	35.5437	-3.59257	-6.01601	-3.59257	221.234	-3.59257	122.986
-3.59242	36.026	-3.59242	-3.56637	-3.59242	221.485	-3.59242	124.619
-3.59227	34.6718	-3.59227	-0.07921	-3.59227	219.271	-3.59227	123.568
-3.59212	31.9196	-3.59212	1.22273	-3.59212	215.986	-3.59212	121.834
-3.59197	27.4507	-3.59197	-0.05982	-3.59197	212.658	-3.59197	122.498
-3.59182	20.5747	-3.59182	-0.70596	-3.59182	210.188	-3.59182	126.596
-3.59167	13.0318	-3.59167	1.00327	-3.59167	209.168	-3.59167	133.241
-3.59152	8.94744	-3.59152	2.83354	-3.59152	209.295	-3.59152	139.559
-3.59136	10.3922	-3.59136	0.92023	-3.59136	209.87	-3.59136	142.355
-3.59121	14.183	-3.59121	-4.18213	-3.59121	210.804	-3.59121	140.581
-3.59106	16.8524	-3.59106	-7.97958	-3.59106	212.911	-3.59106	136.491
-3.59091	19.6062	-3.59091	-6.69068	-3.59091	215.649	-3.59091	132.87
-3.59076	25.368	-3.59076	-1.9865	-3.59076	217.095	-3.59076	130.448
-3.59061	32.2591	-3.59061	1.42739	-3.59061	216.566	-3.59061	128.017
-3.59046	34.8955	-3.59046	0.59327	-3.59046	216.133	-3.59046	125.683
-3.5903	31.8334	-3.5903	-3.23001	-3.5903	217.759	-3.5903	124.299
-3.59015	27.4122	-3.59015	-6.78365	-3.59015	220.183	-3.59015	123.911
-3.59	25.1746	-3.59	-7.26985	-3.59	220.652	-3.59	123.445
-3.58985	24.3012	-3.58985	-4.09492	-3.58985	219.14	-3.58985	122.628
-3.5897	23.7054	-3.5897	0.96954	-3.5897	218.811	-3.5897	122.085
-3.58955	24.7695	-3.58955	4.40157	-3.58955	221.52	-3.58955	121.637
-3.5894	27.9645	-3.5894	4.49857	-3.5894	224.881	-3.5894	119.915
-3.58925	30.3514	-3.58925	3.09883	-3.58925	225.439	-3.58925	115.932
-3.58909	29.2514	-3.58909	2.46321	-3.58909	223.418	-3.58909	110.958
-3.58894	26.5397	-3.58894	2.23107	-3.58894	222.292	-3.58894	107.431
-3.58879	25.1904	-3.58879	1.07824	-3.58879	224.092	-3.58879	107.229
-3.58864	24.8663	-3.58864	0.16471	-3.58864	226.888	-3.58864	109.906
-3.58849	23.9494	-3.58849	1.85282	-3.58849	227.237	-3.58849	113.084
-3.58834	23.4894	-3.58834	6.01574	-3.58834	224.556	-3.58834	114.671
-3.58819	25.4897	-3.58819	9.05982	-3.58819	221.405	-3.58819	115.344
-3.58803	28.4346	-3.58803	8.60727	-3.58803	220.316	-3.58803	117.127
-3.58788	29.1796	-3.58788	5.91199	-3.58788	221.624	-3.58788	120.075
-3.58773	28.1348	-3.58773	3.30957	-3.58773	224.088	-3.58773	121.487
-3.58758	28.1262	-3.58758	0.71572	-3.58758	226.106	-3.58758	119.801
-3.58743	28.6574	-3.58743	-2.15068	-3.58743	226.112	-3.58743	116.602
-3.58728	26.0697	-3.58728	-4.03943	-3.58728	223.607	-3.58728	114.149
-3.58713	20.4477	-3.58713	-3.56767	-3.58713	220.196	-3.58713	112.167
-3.58698	17.3448	-3.58698	-1.73645	-3.58698	218.73	-3.58698	109.763
-3.58682	20.6042	-3.58682	-0.48298	-3.58682	220.568	-3.58682	108.481
-3.58667	26.4329	-3.58667	-0.07105	-3.58667	224.075	-3.58667	110.802
-3.58652	28.4587	-3.58652	0.62411	-3.58652	226.858	-3.58652	115.863
-3.58637	25.8922	-3.58637	1.36346	-3.58637	227.883	-3.58637	120.048
-3.58622	23.6821	-3.58622	1.15821	-3.58622	227.281	-3.58622	121.6
-3.58607	25.5191	-3.58607	-0.08433	-3.58607	224.678	-3.58607	121.767
-3.58592	30.2046	-3.58592	-1.26272	-3.58592	220.342	-3.58592	122.009
-3.58576	33.877	-3.58576	-1.50775	-3.58576	216.17	-3.58576	122.045
-3.58561	34.5936	-3.58561	-1.24902	-3.58561	214.152	-3.58561	121.933
-3.58546	32.7594	-3.58546	-0.60244	-3.58546	213.902	-3.58546	122.405
-3.58531	30.3026	-3.58531	0.86004	-3.58531	214.144	-3.58531	123.139
-3.58516	28.4743	-3.58516	3.0101	-3.58516	215.443	-3.58516	122.177
-3.58501	27.317	-3.58501	5.16077	-3.58501	219.737	-3.58501	119.088
-3.58486	25.9944	-3.58486	7.15134	-3.58486	225.86	-3.58486	116.307
-3.58471	24.4277	-3.58471	8.93235	-3.58471	229.559	-3.58471	116.087
-3.58455	24.1762	-3.58455	9.64978	-3.58455	228.408	-3.58455	117.781
-3.5844	26.5132	-3.5844	8.33833	-3.5844	224.678	-3.5844	119.437
-3.58425	30.1342	-3.58425	5.74234	-3.58425	221.999	-3.58425	120.461
-3.5841	32.165	-3.5841	3.5013	-3.5841	220.813	-3.5841	120.961
-3.58395	31.8281	-3.58395	2.592	-3.58395	219.603	-3.58395	120.276
-3.5838	31.2838	-3.5838	2.08769	-3.5838	218.554	-3.5838	118.238
-3.58365	33.0702	-3.58365	0.75779	-3.58365	219.535	-3.58365	116.747
-3.58349	36.4962	-3.58349	-0.81893	-3.58349	222.29	-3.58349	117.559
-3.58334	38.9304	-3.58334	-1.47638	-3.58334	223.81	-3.58334	119.177
-3.58319	38.9253	-3.58319	-0.92476	-3.58319	221.652	-3.58319	118.045
-3.58304	37.5352	-3.58304	0.0319	-3.58304	217.478	-3.58304	113.594
-3.58289	36.1816	-3.58289	0.24547	-3.58289	215.524	-3.58289	109.438
-3.58274	35.1126	-3.58274	-1.06887	-3.58274	217.732	-3.58274	108.832
-3.58259	33.6806	-3.58259	-3.31304	-3.58259	221.659	-3.58259	110.714
-3.58243	31.8842	-3.58243	-4.86805	-3.58243	223.438	-3.58243	111.554
-3.58228	30.1434	-3.58228	-4.79101	-3.58228	222.371	-3.58228	110.706
-3.58213	28.9198	-3.58213	-3.45168	-3.58213	221.925	-3.58213	110.642
-3.58198	28.2966	-3.58198	-1.82687	-3.58198	224.908	-3.58198	113.077
-3.58183	28.3861	-3.58183	-0.73076	-3.58183	229.301	-3.58183	116.126
-3.58168	29.0125	-3.58168	0.04225	-3.58168	230.131	-3.58168	116.546
-3.58153	29.0276	-3.58153	0.86982	-3.58153	225.74	-3.58153	113.723
-3.58138	27.7478	-3.58138	2.23823	-3.58138	219.405	-3.58138	110.529
-3.58122	26.1781	-3.58122	4.09525	-3.58122	215.481	-3.58122	110.006
-3.58107	26.6014	-3.58107	4.4904	-3.58107	214.672	-3.58107	112.906
-3.58092	30.0374	-3.58092	2.27846	-3.58092	215.232	-3.58092	117.982
-3.58077	34.4175	-3.58077	-1.33078	-3.58077	215.967	-3.58077	122.655
-3.58062	35.6753	-3.58062	-2.5414	-3.58062	216.897	-3.58062	124.915
-3.58047	32.56	-3.58047	-0.25323	-3.58047	217.748	-3.58047	123.791
-3.58032	27.419	-3.58032	2.5633	-3.58032	217.514	-3.58032	121.058
-3.58016	24.8827	-3.58016	2.6857	-3.58016	215.822	-3.58016	119.394
-3.58001	26.5389	-3.58001	1.00519	-3.58001	213.397	-3.58001	119.612
-3.57986	29.7514	-3.57986	0.03603	-3.57986	211.976	-3.57986	120.101
-3.57971	31.1112	-3.57971	-0.7615	-3.57971	212.943	-3.57971	119.764
-3.57956	30.4919	-3.57956	-2.96873	-3.57956	216.635	-3.57956	119.701
-3.57941	30.4324	-3.57941	-5.38689	-3.57941	220.944	-3.57941	120.934
-3.57926	31.4448	-3.57926	-4.37669	-3.57926	222.68	-3.57926	122.4
-3.57911	30.9046	-3.57911	-0.43173	-3.57911	220.2	-3.57911	122.627
-3.57895	26.8988	-3.57895	2.43406	-3.57895	215.154	-3.57895	122.216
-3.5788	21.6158	-3.5788	2.53567	-3.5788	210.961	-3.5788	122.524
-3.57865	18.3702	-3.57865	2.67693	-3.57865	210.207	-3.57865	122.516
-3.5785	17.6704	-3.5785	4.77891	-3.5785	213.525	-3.5785	120.18
-3.57835	17.395	-3.57835	6.70158	-3.57835	218.469	-3.57835	115.95
-3.5782	16.3929	-3.5782	6.66681	-3.5782	220.836	-3.5782	112.921
-3.57805	15.5357	-3.57805	6.97309	-3.57805	218.255	-3.57805	112.781
-3.57789	15.8184	-3.57789	9.79405	-3.57789	213.428	-3.57789	114.794
-3.57774	17.3412	-3.57774	12.8318	-3.57774	211.788	-3.57774	118.701
-3.57759	20.1957	-3.57759	11.9536	-3.57759	214.834	-3.57759	125.163
-3.57744	23.6955	-3.57744	8.13421	-3.57744	218.458	-3.57744	132.675
-3.57729	25.8818	-3.57729	6.15784	-3.57729	219.376	-3.57729	136.73
-3.57714	25.5738	-3.57714	8.63415	-3.57714	219.489	-3.57714	134.349
-3.57699	24.3978	-3.57699	12.644	-3.57699	222.291	-3.57699	128.001
-3.57684	24.3334	-3.57684	14.275	-3.57684	226.399	-3.57684	122.929
-3.57668	24.3505	-3.57668	12.3768	-3.57668	227.901	-3.57668	121.655
-3.57653	22.0549	-3.57653	8.42184	-3.57653	226.609	-3.57653	123.297
-3.57638	18.8944	-3.57638	4.11067	-3.57638	225.786	-3.57638	125.77
-3.57623	19.5215	-3.57623	0.24803	-3.57623	226.242	-3.57623	127.212
-3.57608	24.4383	-3.57608	-2.23501	-3.57608	225.138	-3.57608	126.27
-3.57593	28.3207	-3.57593	-2.62555	-3.57593	221.376	-3.57593	124.019
-3.57578	27.2	-3.57578	-0.19494	-3.57578	217.555	-3.57578	123.731
-3.57562	23.7734	-3.57562	4.70439	-3.57562	216.157	-3.57562	127.319
-3.57547	22.1966	-3.57547	10.1268	-3.57547	216.587	-3.57547	132.127
-3.57532	21.7593	-3.57532	13.799	-3.57532	217.999	-3.57532	134.009
-3.57517	19.0552	-3.57517	15.3178	-3.57517	220.729	-3.57517	132.312
-3.57502	15.0353	-3.57502	16.6238	-3.57502	224.15	-3.57502	130.289
-3.57487	14.1593	-3.57487	18.3927	-3.57487	225.593	-3.57487	130.373
-3.57472	17.6638	-3.57472	19.0679	-3.57472	224.32	-3.57472	131.47
-3.57457	21.6352	-3.57457	17.2507	-3.57457	223.295	-3.57457	131.672
-3.57441	22.0222	-3.57441	14.2727	-3.57441	225.29	-3.57441	130.282
-3.57426	19.2449	-3.57426	12.6701	-3.57426	228.86	-3.57426	126.996
-3.57411	16.1386	-3.57411	12.9027	-3.57411	230.667	-3.57411	121.845
-3.57396	14.9606	-3.57396	13.9141	-3.57396	229.939	-3.57396	116.357
-3.57381	16.1064	-3.57381	14.9421	-3.57381	228.157	-3.57381	113.699
-3.57366	19.4146	-3.57366	15.4277	-3.57366	226.216	-3.57366	115.661
-3.57351	23.2689	-3.57351	13.9259	-3.57351	223.936	-3.57351	120.111
-3.57335	25.4817	-3.57335	10.1621	-3.57335	221.9	-3.57335	123.652
-3.5732	25.569	-3.5732	7.00147	-3.5732	220.713	-3.5732	125.205
-3.57305	25.843	-3.57305	7.03948	-3.57305	219.321	-3.57305	126.367
-3.5729	28.4262	-3.5729	8.98898	-3.5729	216.592	-3.5729	128.276
-3.57275	32.5071	-3.57275	9.67554	-3.57275	213.634	-3.57275	129.957
-3.5726	34.329	-3.5726	8.59131	-3.5726	213.023	-3.5726	130.458
-3.57245	31.375	-3.57245	8.11083	-3.57245	215.836	-3.57245	130.163
-3.57229	24.7482	-3.57229	8.6814	-3.57229	220.804	-3.57229	130.112
-3.57214	18.5905	-3.57214	8.18965	-3.57214	226.509	-3.57214	129.615
-3.57199	16.0474	-3.57199	5.77922	-3.57199	231.538	-3.57199	127.166
-3.57184	16.2125	-3.57184	3.48877	-3.57184	234.091	-3.57184	121.913
-3.57169	15.5425	-3.57169	2.15902	-3.57169	232.972	-3.57169	115.812
-3.57154	12.4385	-3.57154	0.39462	-3.57154	229.767	-3.57154	111.933
-3.57139	9.45856	-3.57139	-2.8863	-3.57139	227.195	-3.57139	111.786
-3.57124	10.0393	-3.57124	-5.6564	-3.57124	226.504	-3.57124	114.362
-3.57108	14.2522	-3.57108	-6.46095	-3.57108	226.528	-3.57108	117.862
-3.57093	19.3001	-3.57093	-5.62643	-3.57093	226.498	-3.57093	121.632
-3.57078	23.109	-3.57078	-3.92809	-3.57078	226.697	-3.57078	125.66
-3.57063	25.4403	-3.57063	-0.60874	-3.57063	226.633	-3.57063	129.553
-3.57048	26.8682	-3.57048	3.93928	-3.57048	224.858	-3.57048	132.057
-3.57033	27.2952	-3.57033	7.00917	-3.57033	221.646	-3.57033	132.361
-3.57018	27.3752	-3.57018	7.22414	-3.57018	219.757	-3.57018	130.856
-3.57002	28.5436	-3.57002	6.90174	-3.57002	220.98	-3.57002	128.524
-3.56987	30.9794	-3.56987	8.76484	-3.56987	223.445	-3.56987	126.006
-3.56972	33.1445	-3.56972	11.6915	-3.56972	224.786	-3.56972	124.078
-3.56957	33.2856	-3.56957	12.7576	-3.56957	225.065	-3.56957	123.511
-3.56942	31.8007	-3.56942	11.6124	-3.56942	225.753	-3.56942	124.574
-3.56927	30.7496	-3.56927	11.062	-3.56927	226.031	-3.56927	126.316
-3.56912	32.2737	-3.56912	12.1979	-3.56912	223.354	-3.56912	127.19
-3.56897	36.1778	-3.56897	13.2607	-3.56897	217.724	-3.56897	127.108
-3.56881	40.1926	-3.56881	12.5406	-3.56881	212.922	-3.56881	127.725
-3.56866	41.4783	-3.56866	10.4213	-3.56866	211.584	-3.56866	129.756
-3.56851	40.0693	-3.56851	8.06085	-3.56851	212.335	-3.56851	131.177
-3.56836	38.1466	-3.56836	6.38562	-3.56836	212.626	-3.56836	129.413
-3.56821	37.5435	-3.56821	5.50304	-3.56821	213.336	-3.56821	124.944
-3.56806	37.4784	-3.56806	5.63061	-3.56806	217.276	-3.56806	121.636
-3.56791	36.3495	-3.56791	6.28859	-3.56791	223.801	-3.56791	121.98
-3.56775	33.9934	-3.56775	6.19371	-3.56775	227.682	-3.56775	124.674
-3.5676	31.43	-3.5676	4.3041	-3.5676	225.094	-3.5676	126.84
-3.56745	29.0993	-3.56745	1.2233	-3.56745	219.069	-3.56745	127.742
-3.5673	27.3173	-3.5673	-1.0568	-3.5673	216.009	-3.5673	128.813
-3.56715	27.0962	-3.56715	-0.84067	-3.56715	218.445	-3.56715	129.814
-3.567	28.8683	-3.567	1.19869	-3.567	223.421	-3.567	128.935
-3.56685	30.9824	-3.56685	2.69436	-3.56685	227.31	-3.56685	125.906
-3.5667	31.4022	-3.5667	2.12756	-3.5667	229.774	-3.5667	123.069
-3.56654	30.4698	-3.56654	0.63984	-3.56654	232.237	-3.56654	121.715
-3.56639	30.1923	-3.56639	-0.18289	-3.56639	235.487	-3.56639	120.761
-3.56624	30.4261	-3.56624	-1.44155	-3.56624	239.17	-3.56624	119.392
-3.56609	29.3322	-3.56609	-5.21758	-3.56609	242.58	-3.56609	119.456
-3.56594	26.8534	-3.56594	-10.1012	-3.56594	244.453	-3.56594	122.16
-3.56579	25.1739	-3.56579	-11.6108	-3.56579	243.235	-3.56579	125.2
-3.56564	25.5767	-3.56564	-7.66892	-3.56564	239.768	-3.56564	125.72
-3.56548	26.4064	-3.56548	-1.64871	-3.56548	236.855	-3.56548	124.709
-3.56533	25.5267	-3.56533	1.79655	-3.56533	236.121	-3.56533	125.575
-3.56518	23.527	-3.56518	2.7242	-3.56518	235.664	-3.56518	128.515
-3.56503	22.0839	-3.56503	3.91402	-3.56503	233.403	-3.56503	130.25
-3.56488	21.6114	-3.56488	5.9359	-3.56488	230.68	-3.56488	129.787
-3.56473	21.1964	-3.56473	6.89733	-3.56473	230.385	-3.56473	130.154
-3.56458	20.4826	-3.56458	5.95781	-3.56458	232.371	-3.56458	133.152
-3.56443	20.3248	-3.56443	4.5938	-3.56443	233.162	-3.56443	136.062
-3.56427	21.7726	-3.56427	4.45687	-3.56427	230.369	-3.56427	135.17
-3.56412	24.8289	-3.56412	6.05985	-3.56412	225.854	-3.56412	131.021
-3.56397	28.494	-3.56397	8.81293	-3.56397	223.012	-3.56397	127.165
-3.56382	30.8029	-3.56382	11.1803	-3.56382	223.282	-3.56382	124.704
-3.56367	30.9714	-3.56367	11.0045	-3.56367	225.884	-3.56367	121.814
-3.56352	30.2657	-3.56352	8.39034	-3.56352	229.556	-3.56352	117.732
-3.56337	30.5978	-3.56337	6.22803	-3.56337	233.04	-3.56337	114.496
-3.56321	31.7578	-3.56321	7.06489	-3.56321	235.271	-3.56321	113.743
-3.56306	31.5971	-3.56306	9.41325	-3.56306	235.878	-3.56306	114.637
-3.56291	28.74	-3.56291	10.4084	-3.56291	235.549	-3.56291	116.137
-3.56276	24.5946	-3.56276	9.81442	-3.56276	235.453	-3.56276	119.067
-3.56261	21.0374	-3.56261	9.88155	-3.56261	235.756	-3.56261	123.977
-3.56246	18.721	-3.56246	10.6478	-3.56246	235.762	-3.56246	128.946
-3.56231	17.7675	-3.56231	9.88274	-3.56231	234.802	-3.56231	130.767
-3.56215	18.6548	-3.56215	7.03822	-3.56215	233.416	-3.56215	128.642
-3.562	20.9799	-3.562	4.23025	-3.562	232.787	-3.562	125.774
-3.56185	22.5155	-3.56185	3.25238	-3.56185	233.921	-3.56185	125.438
-3.5617	21.1546	-3.5617	2.76503	-3.5617	236.22	-3.5617	127.724
-3.56155	17.5476	-3.56155	1.47314	-3.56155	237.842	-3.56155	129.687
-3.5614	14.2835	-3.5614	-0.70241	-3.5614	237.109	-3.5614	128.934
-3.56125	13.6758	-3.56125	-2.8642	-3.56125	234.332	-3.56125	126.61
-3.5611	15.957	-3.5611	-4.65581	-3.5611	231.214	-3.5611	124.818
-3.56094	19.2867	-3.56094	-5.58628	-3.56094	228.962	-3.56094	124.639
-3.56079	21.7521	-3.56079	-4.9796	-3.56079	227.792	-3.56079	125.033
-3.56064	22.6414	-3.56064	-3.15022	-3.56064	227.188	-3.56064	125.019
-3.56049	23.1082	-3.56049	-1.58731	-3.56049	227.535	-3.56049	125.21
-3.56034	24.4527	-3.56034	-1.12897	-3.56034	229.1	-3.56034	126.913
-3.56019	25.7046	-3.56019	-0.7096	-3.56019	231.689	-3.56019	129.534
-3.56004	24.7158	-3.56004	0.16517	-3.56004	234.351	-3.56004	131.248
-3.55988	21.8746	-3.55988	1.18147	-3.55988	235.633	-3.55988	130.927
-3.55973	20.5637	-3.55973	2.52639	-3.55973	234.985	-3.55973	129.354
-3.55958	22.7777	-3.55958	4.75108	-3.55958	234.396	-3.55958	128.093
-3.55943	26.453	-3.55943	6.55261	-3.55943	237.397	-3.55943	127.187
-3.55928	28.142	-3.55928	5.23635	-3.55928	244.83	-3.55928	125.474
-3.55913	27.2782	-3.55913	0.86494	-3.55913	252.592	-3.55913	122.759
-3.55898	26.1786	-3.55898	-2.21451	-3.55898	254.804	-3.55898	120.663
-3.55883	26.3273	-3.55883	-0.60321	-3.55883	250.695	-3.55883	120.573
-3.55867	27.18	-3.55867	4.22405	-3.55867	244.832	-3.55867	121.73
-3.55852	27.965	-3.55852	7.33544	-3.55852	241.137	-3.55852	122.166
-3.55837	28.9387	-3.55837	6.1895	-3.55837	238.818	-3.55837	121.574
-3.55822	30.5146	-3.55822	2.758	-3.55822	235.69	-3.55822	122.038
-3.55807	32.2272	-3.55807	0.41029	-3.55807	232.638	-3.55807	124.809
-3.55792	33.254	-3.55792	0.61254	-3.55792	232.147	-3.55792	127.96
-3.55777	32.7116	-3.55777	2.18184	-3.55777	234.029	-3.55777	128.179
-3.55761	29.9374	-3.55761	3.3115	-3.55761	235.287	-3.55761	125.126
-3.55746	25.0198	-3.55746	3.7548	-3.55746	234.5	-3.55746	121.783
-3.55731	19.9867	-3.55731	4.59262	-3.55731	233.252	-3.55731	120.516
-3.55716	17.669	-3.55716	5.97698	-3.55716	233.33	-3.55716	120.572
-3.55701	19.2597	-3.55701	6.21733	-3.55701	234.29	-3.55701	120.058
-3.55686	22.7722	-3.55686	4.32023	-3.55686	234.842	-3.55686	118.73
-3.55671	24.8672	-3.55671	2.98994	-3.55671	234.724	-3.55671	118.1
-3.55656	23.6138	-3.55656	4.97388	-3.55656	234.286	-3.55656	120.014
-3.5564	20.8271	-3.5564	8.71248	-3.5564	233.529	-3.5564	125.192
-3.55625	19.9389	-3.55625	9.88421	-3.55625	232.68	-3.55625	132.624
-3.5561	22.7415	-3.5561	7.64561	-3.5561	232.589	-3.5561	139.322
-3.55595	27.5496	-3.55595	5.74746	-3.55595	233.719	-3.55595	141.471
-3.5558	31.2864	-3.5558	6.78822	-3.5558	234.971	-3.5558	138.238
-3.55565	32.3282	-3.55565	8.4861	-3.55565	235.445	-3.55565	133.213
-3.5555	31.2052	-3.5555	7.73297	-3.5555	236.316	-3.5555	130.762
-3.55534	28.8498	-3.55534	4.92846	-3.55534	239.076	-3.55534	130.877
-3.55519	25.6686	-3.55519	1.96551	-3.55519	242.992	-3.55519	130.715
-3.55504	22.8276	-3.55504	-0.40461	-3.55504	245.527	-3.55504	129.134
-3.55489	22.6011	-3.55489	-1.76235	-3.55489	245.755	-3.55489	127.944
-3.55474	26.0347	-3.55474	-0.3832	-3.55474	245.555	-3.55474	128.147
-3.55459	30.7308	-3.55459	3.80849	-3.55459	246.364	-3.55459	127.918
-3.55444	33.278	-3.55444	7.11606	-3.55444	246.757	-3.55444	125.241
-3.55429	33.0391	-3.55429	6.11745	-3.55429	244.487	-3.55429	121.603
-3.55413	31.8022	-3.55413	2.10454	-3.55413	239.655	-3.55413	120.016
-3.55398	31.0298	-3.55398	-1.30243	-3.55398	235.029	-3.55398	120.893
-3.55383	30.6775	-3.55383	-2.87458	-3.55383	232.4	-3.55383	122.004
-3.55368	30.1349	-3.55368	-4.42277	-3.55368	231.022	-3.55368	121.628
-3.55353	30.0099	-3.55353	-6.54233	-3.55353	229.999	-3.55353	120.275
-3.55338	30.647	-3.55338	-8.27099	-3.55338	229.94	-3.55338	119.634
-3.55323	31.0865	-3.55323	-9.18568	-3.55323	231.591	-3.55323	121.038
-3.55307	30.6102	-3.55307	-8.86949	-3.55307	233.848	-3.55307	124.443
-3.55292	29.3457	-3.55292	-6.12884	-3.55292	234.879	-3.55292	129.012
-3.55277	27.5198	-3.55277	-0.49047	-3.55277	234.669	-3.55277	133.241
-3.55262	24.6909	-3.55262	5.56316	-3.55262	234.735	-3.55262	136.266
-3.55247	21.0226	-3.55247	9.0594	-3.55247	235.418	-3.55247	137.778
-3.55232	19.1521	-3.55232	10.301	-3.55232	235.096	-3.55232	137.362
-3.55217	21.7358	-3.55217	10.9651	-3.55217	232.974	-3.55217	134.423
-3.55201	27.6842	-3.55201	10.612	-3.55201	230.693	-3.55201	129.743
-3.55186	32.5384	-3.55186	8.49275	-3.55186	230.52	-3.55186	125.903
-3.55171	32.7566	-3.55171	6.85894	-3.55171	232.462	-3.55171	124.453
-3.55156	29.6871	-3.55156	9.06451	-3.55156	234.406	-3.55156	124.374
-3.55141	27.0862	-3.55141	14.3182	-3.55141	234.646	-3.55141	123.774
-3.55126	26.4262	-3.55126	17.9407	-3.55126	233.327	-3.55126	123.233
-3.55111	26.329	-3.55111	17.3788	-3.55111	231.69	-3.55111	124.279
-3.55096	25.4217	-3.55096	14.3476	-3.55096	229.831	-3.55096	125.644
-3.5508	24.3646	-3.5508	10.8508	-3.5508	228.185	-3.5508	124.269
-3.55065	24.9326	-3.55065	6.9689	-3.55065	227.787	-3.55065	120.334
-3.5505	27.8166	-3.5505	3.0747	-3.5505	230.21	-3.5505	118.015
-3.55035	32.325	-3.55035	0.14719	-3.55035	235.541	-3.55035	120.138
-3.5502	35.7499	-3.5502	-2.26222	-3.5502	241.88	-3.5502	123.967
-3.55005	35.0804	-3.55005	-5.50225	-3.55005	245.972	-3.55005	125.348
-3.5499	29.8618	-3.5499	-7.62104	-3.5499	246.146	-3.5499	124.128
-3.54974	24.5072	-3.54974	-5.13864	-3.54974	243.521	-3.54974	123.337
-3.54959	24.1581	-3.54959	1.25927	-3.54959	241.689	-3.54959	123.937
-3.54944	28.7686	-3.54944	6.30828	-3.54944	243.577	-3.54944	124.35
-3.54929	33.4822	-3.54929	7.05929	-3.54929	247.813	-3.54929	123.855
-3.54914	35.061	-3.54914	6.17874	-3.54914	250.255	-3.54914	124.097
-3.54899	35.2135	-3.54899	7.08106	-3.54899	248.361	-3.54899	125.996
-3.54884	35.7993	-3.54884	8.58039	-3.54884	244.04	-3.54884	127.639
-3.54869	34.575	-3.54869	8.79725	-3.54869	240.859	-3.54869	126.96
-3.54853	29.1968	-3.54853	9.0447	-3.54853	239.52	-3.54853	124.656
-3.54838	22.5355	-3.54838	10.6369	-3.54838	237.898	-3.54838	123.626
-3.54823	19.6486	-3.54823	11.7672	-3.54823	235.515	-3.54823	125.426
-3.54808	20.947	-3.54808	10.2393	-3.54808	234.681	-3.54808	128.546
-3.54793	22.4465	-3.54793	7.74193	-3.54793	236.191	-3.54793	130.48
-3.54778	22.8787	-3.54778	7.14623	-3.54778	236.706	-3.54778	130.237
-3.54763	24.8712	-3.54763	7.36022	-3.54763	233.364	-3.54763	129.011
-3.54747	29.3138	-3.54747	5.68315	-3.54747	228.918	-3.54747	128.552
-3.54732	32.479	-3.54732	2.96454	-3.54732	229.095	-3.54732	128.742
-3.54717	31.5367	-3.54717	2.48206	-3.54717	234.498	-3.54717	127.882
-3.54702	28.4496	-3.54702	4.86137	-3.54702	239.494	-3.54702	125.577
-3.54687	26.2785	-3.54687	6.80106	-3.54687	239.268	-3.54687	124.15
-3.54672	24.5455	-3.54672	6.29605	-3.54672	235.579	-3.54672	125.871
-3.54657	21.4796	-3.54657	4.2498	-3.54657	232.932	-3.54657	129.976
-3.54642	18.2287	-3.54642	1.1995	-3.54642	232.026	-3.54642	133.352
-3.54626	18.017	-3.54626	-3.48026	-3.54626	230.407	-3.54626	134.393
-3.54611	21.1208	-3.54611	-8.05763	-3.54611	227.491	-3.54611	133.358
-3.54596	24.6119	-3.54596	-8.33273	-3.54596	225.913	-3.54596	130.803
-3.54581	26.3154	-3.54581	-2.7255	-3.54581	227.163	-3.54581	127.201
-3.54566	26.591	-3.54566	4.89405	-3.54566	229.502	-3.54566	123.963
-3.54551	26.2948	-3.54551	9.61219	-3.54551	230.622	-3.54551	122.731
-3.54536	24.7394	-3.54536	10.2811	-3.54536	230.677	-3.54536	122.348
-3.5452	21.1524	-3.5452	9.49088	-3.5452	231.103	-3.5452	120.164
-3.54505	16.2198	-3.54505	9.50299	-3.54505	232.287	-3.54505	117.052
-3.5449	12.7219	-3.5449	10.4665	-3.5449	234.153	-3.5449	117.682
-3.54475	13.2233	-3.54475	11.4735	-3.54475	237.069	-3.54475	123.762
-3.5446	17.7732	-3.5446	11.8894	-3.5446	240.695	-3.5446	130.409
-3.54445	22.6715	-3.54445	11.4978	-3.54445	242.988	-3.54445	131.827
-3.5443	24.0199	-3.5443	10.5743	-3.5443	241.81	-3.5443	129.139
-3.54415	21.9738	-3.54415	9.72034	-3.54415	237.723	-3.54415	128.188
-3.54399	20.8441	-3.54399	8.79844	-3.54399	233.704	-3.54399	131.217
-3.54384	23.4006	-3.54384	7.46564	-3.54384	232.519	-3.54384	134.944
-3.54369	27.5075	-3.54369	5.5403	-3.54369	234.733	-3.54369	135.913
-3.54354	29.3124	-3.54354	3.78744	-3.54354	238.63	-3.54354	134.456
-3.54339	28.7339	-3.54339	3.01591	-3.54339	241.788	-3.54339	131.898
-3.54324	28.0076	-3.54324	3.889	-3.54324	242.292	-3.54324	128.072
-3.54309	27.5909	-3.54309	5.97142	-3.54309	240.648	-3.54309	123.828
-3.54293	25.6438	-3.54293	8.1151	-3.54293	239.331	-3.54293	122.124
-3.54278	21.8757	-3.54278	8.61763	-3.54278	240.553	-3.54278	123.987
-3.54263	18.7874	-3.54263	7.29645	-3.54263	243.495	-3.54263	126.203
-3.54248	18.6806	-3.54248	5.93665	-3.54248	245.455	-3.54248	125.234
-3.54233	20.3958	-3.54233	6.17163	-3.54233	245.256	-3.54233	122.245
-3.54218	21.3457	-3.54218	7.38927	-3.54218	243.996	-3.54218	121.335
-3.54203	19.907	-3.54203	6.96955	-3.54203	242.584	-3.54203	124.161
-3.54187	16.8695	-3.54187	4.38925	-3.54187	240.679	-3.54187	128.969
-3.54172	14.5383	-3.54172	2.08578	-3.54172	238.661	-3.54172	132.999
-3.54157	14.8037	-3.54157	2.67262	-3.54157	238.323	-3.54157	134.74
-3.54142	17.9822	-3.54142	5.85659	-3.54142	240.845	-3.54142	133.879
-3.54127	22.0519	-3.54127	9.15943	-3.54127	244.203	-3.54127	131.275
-3.54112	24.7076	-3.54112	10.2682	-3.54112	245.374	-3.54112	128.557
-3.54097	25.2057	-3.54097	8.82532	-3.54097	243.652	-3.54097	126.491
-3.54082	24.8482	-3.54082	6.69243	-3.54082	241.15	-3.54082	123.551
-3.54066	24.8506	-3.54066	6.0324	-3.54066	239.321	-3.54066	118.732
-3.54051	25.5354	-3.54051	7.42917	-3.54051	237.63	-3.54051	114.185
-3.54036	26.2869	-3.54036	8.62883	-3.54036	235.783	-3.54036	113.26
-3.54021	26.111	-3.54021	7.09051	-3.54021	234.768	-3.54021	115.897
-3.54006	24.2826	-3.54006	3.326	-3.54006	235.125	-3.54006	119.183
-3.53991	21.4387	-3.53991	0.83213	-3.53991	235.624	-3.53991	120.86
-3.53976	19.3852	-3.53976	1.55822	-3.53976	235.314	-3.53976	121.054
-3.5396	19.5543	-3.5396	3.75936	-3.5396	235.182	-3.5396	119.761
-3.53945	20.937	-3.53945	4.55804	-3.53945	236.37	-3.53945	116.728
-3.5393	21.2175	-3.5393	3.77922	-3.5393	237.542	-3.5393	113.681
-3.53915	19.2598	-3.53915	2.93904	-3.53915	236.548	-3.53915	113.503
-3.539	16.2633	-3.539	2.52534	-3.539	233.985	-3.539	116.449
-3.53885	13.9905	-3.53885	2.21644	-3.53885	232.976	-3.53885	119.302
-3.5387	13.759	-3.5387	2.31918	-3.5387	235.017	-3.5387	120.465
-3.53855	15.4753	-3.53855	3.62676	-3.53855	238.397	-3.53855	121.799
-3.53839	18.2756	-3.53839	5.1827	-3.53839	240.745	-3.53839	124.459
-3.53824	20.4286	-3.53824	4.72401	-3.53824	242.136	-3.53824	126.107
-3.53809	20.7773	-3.53809	2.65956	-3.53809	243.868	-3.53809	124.753
-3.53794	19.5462	-3.53794	1.57396	-3.53794	246.438	-3.53794	122.704
-3.53779	18.0082	-3.53779	2.74115	-3.53779	249.749	-3.53779	123.699
-3.53764	17.3847	-3.53764	4.2163	-3.53764	253.236	-3.53764	127.265
-3.53749	18.08	-3.53749	3.57315	-3.53749	255.362	-3.53749	129.541
-3.53733	20.2015	-3.53733	1.98451	-3.53733	254.434	-3.53733	128.705
-3.53718	23.0667	-3.53718	1.54636	-3.53718	250.83	-3.53718	126.144
-3.53703	25.8118	-3.53703	1.93321	-3.53703	247.652	-3.53703	123.978
-3.53688	28.1815	-3.53688	1.73784	-3.53688	247.043	-3.53688	122.938
-3.53673	29.8274	-3.53673	1.72226	-3.53673	247.48	-3.53673	124.716
-3.53658	30.3916	-3.53658	4.20756	-3.53658	246.869	-3.53658	130.447
-3.53643	29.4949	-3.53643	8.41792	-3.53643	245.989	-3.53643	138.315
-3.53628	28.0277	-3.53628	10.044	-3.53628	247.372	-3.53628	144.421
-3.53612	27.99	-3.53612	7.17528	-3.53612	250.693	-3.53612	146.914
-3.53597	30.2746	-3.53597	3.01578	-3.53597	253.501	-3.53597	147.04
-3.53582	33.6091	-3.53582	2.15823	-3.53582	254.599	-3.53582	146.054
-3.53567	36.1816	-3.53567	5.07849	-3.53567	254.865	-3.53567	143.375
-3.53552	38.3125	-3.53552	8.6142	-3.53552	254.299	-3.53552	138.896
-3.53537	41.5398	-3.53537	10.6457	-3.53537	251.237	-3.53537	134.475
-3.53522	45.5595	-3.53522	11.2313	-3.53522	245.543	-3.53522	131.68
-3.53506	47.3772	-3.53506	10.8319	-3.53506	240.261	-3.53506	130.137
-3.53491	44.6602	-3.53491	9.71635	-3.53491	238.27	-3.53491	129.777
-3.53476	38.058	-3.53476	8.79648	-3.53476	238.645	-3.53476	131.507
-3.53461	31.6189	-3.53461	8.75245	-3.53461	238.668	-3.53461	134.846
-3.53446	29.127	-3.53446	9.34654	-3.53446	237.96	-3.53446	136.567
-3.53431	30.7718	-3.53431	9.04883	-3.53431	238.061	-3.53431	134.466
-3.53416	33.2579	-3.53416	7.82243	-3.53416	239.949	-3.53416	130.155
-3.53401	33.7873	-3.53401	6.82059	-3.53401	242.072	-3.53401	126.835
-3.53385	33.3026	-3.53385	6.11359	-3.53385	242.279	-3.53385	125.093
-3.5337	34.695	-3.5337	4.91539	-3.5337	240.573	-3.5337	123.687
-3.53355	37.4946	-3.53355	3.17091	-3.53355	239.503	-3.53355	123.199
-3.5334	38.3328	-3.5334	1.43153	-3.5334	242.318	-3.5334	124.629
-3.53325	36.1453	-3.53325	0.1329	-3.53325	249.067	-3.53325	127.164
-3.5331	33.6025	-3.5331	-0.51433	-3.5331	255.425	-3.5331	128.122
-3.53295	33.4296	-3.53295	0.87574	-3.53295	256.507	-3.53295	126.881
-3.53279	33.8134	-3.53279	4.6216	-3.53279	252.027	-3.53279	125.432
-3.53264	31.69	-3.53264	7.22701	-3.53264	246.016	-3.53264	125.179
-3.53249	27.9314	-3.53249	4.9056	-3.53249	242.428	-3.53249	125.238
-3.53234	25.5287	-3.53234	-0.76964	-3.53234	241.489	-3.53234	124.585
-3.53219	25.6165	-3.53219	-3.6763	-3.53219	241.79	-3.53219	124.301
-3.53204	26.7546	-3.53204	-1.44399	-3.53204	243.304	-3.53204	125.497
-3.53189	27.3395	-3.53189	1.27653	-3.53189	245.874	-3.53189	127.559
-3.53173	27.4954	-3.53173	-0.31772	-3.53173	248.042	-3.53173	128.869
-3.53158	26.2402	-3.53158	-4.06412	-3.53158	248.901	-3.53158	128.785
-3.53143	22.6162	-3.53143	-4.94267	-3.53143	250.187	-3.53143	127.993
-3.53128	17.7388	-3.53128	-3.14852	-3.53128	253.383	-3.53128	126.727
-3.53113	14.939	-3.53113	-3.02422	-3.53113	256.302	-3.53113	124.918
-3.53098	15.6428	-3.53098	-5.22838	-3.53098	255.248	-3.53098	123.639
-3.53083	18.4592	-3.53083	-5.03832	-3.53083	250.782	-3.53083	124.946
-3.53068	21.4958	-3.53068	0.19959	-3.53068	248.263	-3.53068	129.402
-3.53052	24.391	-3.53052	6.73851	-3.53052	250.882	-3.53052	134.118
-3.53037	26.8972	-3.53037	9.0216	-3.53037	255.928	-3.53037	135.354
-3.53022	27.7037	-3.53022	7.3108	-3.53022	259.187	-3.53022	133.165
-3.53007	26.3393	-3.53007	6.15094	-3.53007	260.285	-3.53007	131.775
-3.52992	24.3202	-3.52992	8.09921	-3.52992	261.368	-3.52992	133.905
-3.52977	23.6786	-3.52977	10.8277	-3.52977	262.534	-3.52977	137.157
-3.52962	24.9713	-3.52962	11.1196	-3.52962	261.507	-3.52962	137.221
-3.52946	27.8312	-3.52946	8.92731	-3.52946	257.43	-3.52946	134.33
-3.52931	32.167	-3.52931	7.0903	-3.52931	252.816	-3.52931	133.099
-3.52916	37.3405	-3.52916	7.49217	-3.52916	250.838	-3.52916	135.785
-3.52901	41.4096	-3.52901	9.21816	-3.52901	252.166	-3.52901	139.694
-3.52886	42.1413	-3.52886	10.4068	-3.52886	255.161	-3.52886	141.168
-3.52871	38.5886	-3.52871	10.664	-3.52871	257.561	-3.52871	140.057
-3.52856	32.2599	-3.52856	10.7108	-3.52856	257.967	-3.52856	138.418
-3.52841	25.3353	-3.52841	10.7254	-3.52841	256.06	-3.52841	137.245
-3.52825	19.3404	-3.52825	9.96849	-3.52825	253.232	-3.52825	136.702
-3.5281	14.2366	-3.5281	8.9642	-3.5281	251.597	-3.5281	136.968
-3.52795	9.4044	-3.52795	9.19786	-3.52795	251.771	-3.52795	137.249
-3.5278	6.1817	-3.5278	10.2829	-3.5278	252.279	-3.5278	135.64
-3.52765	7.07233	-3.52765	9.71166	-3.52765	251.665	-3.52765	132.315
-3.5275	11.9893	-3.5275	5.98474	-3.5275	250.507	-3.5275	130.882
-3.52735	16.939	-3.52735	1.46633	-3.52735	250.432	-3.52735	133.699
-3.52719	17.8739	-3.52719	-0.52566	-3.52719	251.663	-3.52719	137.654
-3.52704	14.8167	-3.52704	-0.0148	-3.52704	252.703	-3.52704	138.684
-3.52689	11.3104	-3.52689	0.57201	-3.52689	252.847	-3.52689	137.244
-3.52674	10.0262	-3.52674	0.26034	-3.52674	253.548	-3.52674	136.687
-3.52659	11.3774	-3.52659	-0.47534	-3.52659	256.397	-3.52659	137.642
-3.52644	15.4678	-3.52644	-2.13578	-3.52644	259.906	-3.52644	137.676
-3.52629	21.8078	-3.52629	-5.68742	-3.52629	260.838	-3.52629	136.268
-3.52614	28.1112	-3.52614	-9.43334	-3.52614	258.2	-3.52614	135.687
-3.52598	31.7256	-3.52598	-10.0324	-3.52598	254.578	-3.52598	136.194
-3.52583	32.1042	-3.52583	-6.85089	-3.52583	253.292	-3.52583	135.768
-3.52568	30.875	-3.52568	-3.37168	-3.52568	254.24	-3.52568	134.266
-3.52553	28.1828	-3.52553	-2.24981	-3.52553	254.301	-3.52553	134.344
-3.52538	23.4231	-3.52538	-2.60894	-3.52538	251.501	-3.52538	136.939
-3.52523	18.3059	-3.52523	-2.16933	-3.52523	247.666	-3.52523	139.437
-3.52508	16.6454	-3.52508	-0.68654	-3.52508	246.207	-3.52508	140.222
-3.52492	19.4086	-3.52492	1.26386	-3.52492	248.117	-3.52492	140.65
-3.52477	22.8755	-3.52477	4.36925	-3.52477	250.962	-3.52477	141.758
-3.52462	23.3209	-3.52462	8.01836	-3.52462	252.037	-3.52462	141.429
-3.52447	21.739	-3.52447	8.90372	-3.52447	251.434	-3.52447	138.903
-3.52432	21.2855	-3.52432	4.82289	-3.52432	251.384	-3.52432	136.787
-3.52417	22.423	-3.52417	-0.50004	-3.52417	253.074	-3.52417	137.506
-3.52402	22.7655	-3.52402	-0.5323	-3.52402	255.06	-3.52402	138.968
-3.52387	20.3112	-3.52387	6.02167	-3.52387	255.432	-3.52387	138.606
-3.52371	16.178	-3.52371	13.2563	-3.52371	253.779	-3.52371	137.586
-3.52356	13.3941	-3.52356	14.7974	-3.52356	251.258	-3.52356	138.717
-3.52341	13.7122	-3.52341	10.7831	-3.52341	249.36	-3.52341	140.602
-3.52326	15.5564	-3.52326	5.73563	-3.52326	249.167	-3.52326	139.432
-3.52311	15.7249	-3.52311	3.27175	-3.52311	250.874	-3.52311	134.917
-3.52296	13.0091	-3.52296	3.62022	-3.52296	253.161	-3.52296	131.275
-3.52281	10.4214	-3.52281	6.12998	-3.52281	253.868	-3.52281	131.233
-3.52265	10.5558	-3.52265	9.7762	-3.52265	251.787	-3.52265	133.092
-3.5225	12.4548	-3.5225	12.7413	-3.5225	248.593	-3.5225	133.871
-3.52235	13.8095	-3.52235	12.9661	-3.52235	247.036	-3.52235	132.927
-3.5222	15.2574	-3.5222	10.5626	-3.5222	247.655	-3.5222	131.97
-3.52205	18.4951	-3.52205	7.58275	-3.52205	248.475	-3.52205	132.67
-3.5219	21.2807	-3.5219	5.71406	-3.5219	247.324	-3.5219	135.107
-3.52175	19.2568	-3.52175	5.19128	-3.52175	244.719	-3.52175	137.798
-3.52159	13.375	-3.52159	5.95008	-3.52159	242.473	-3.52159	139.005
-3.52144	9.91304	-3.52144	8.19315	-3.52144	241.537	-3.52144	137.909
-3.52129	12.3142	-3.52129	10.8545	-3.52129	241.45	-3.52129	135.772
-3.52114	17.0687	-3.52114	11.4977	-3.52114	241.29	-3.52114	134.388
-3.52099	20.3909	-3.52099	9.10252	-3.52099	241.172	-3.52099	133.818
-3.52084	23.4813	-3.52084	5.5701	-3.52084	241.998	-3.52084	132.752
-3.52069	27.6934	-3.52069	3.12859	-3.52069	243.901	-3.52069	130.579
-3.52054	30.0465	-3.52054	1.66296	-3.52054	246.061	-3.52054	128.783
-3.52038	27.7277	-3.52038	-0.03582	-3.52038	247.326	-3.52038	129.786
-3.52023	23.7934	-3.52023	-1.23056	-3.52023	247.382	-3.52023	133.894
-3.52008	22.9002	-3.52008	-0.08585	-3.52008	247.182	-3.52008	138.786
-3.51993	24.1034	-3.51993	3.47025	-3.51993	247.543	-3.51993	140.978
-3.51978	22.7753	-3.51978	6.4987	-3.51978	248.386	-3.51978	139.248
-3.51963	18.8398	-3.51963	6.56495	-3.51963	249.081	-3.51963	136.458
-3.51948	16.6567	-3.51948	4.20204	-3.51948	249.56	-3.51948	136.268
-3.51932	18.2547	-3.51932	1.76735	-3.51932	249.692	-3.51932	138.844
-3.51917	21.0574	-3.51917	1.31877	-3.51917	249.234	-3.51917	140.621
-3.51902	22.7987	-3.51902	3.54113	-3.51902	248.414	-3.51902	139.195
-3.51887	24.1588	-3.51887	7.16625	-3.51887	248.117	-3.51887	136.387
-3.51872	25.3583	-3.51872	9.48864	-3.51872	248.881	-3.51872	135.306
-3.51857	25.2023	-3.51857	8.42828	-3.51857	249.903	-3.51857	136.348
-3.51842	24.3989	-3.51842	5.10563	-3.51842	250.352	-3.51842	137.559
-3.51827	24.8914	-3.51827	2.76365	-3.51827	250.773	-3.51827	138.011
-3.51811	26.2931	-3.51811	2.2245	-3.51811	251.099	-3.51811	138.635
-3.51796	26.1275	-3.51796	1.79848	-3.51796	249.693	-3.51796	140.414
-3.51781	24.487	-3.51781	0.26702	-3.51781	245.655	-3.51781	143.072
-3.51766	24.7232	-3.51766	-1.18626	-3.51766	241.812	-3.51766	145.384
-3.51751	27.4551	-3.51751	-1.77162	-3.51751	242.359	-3.51751	145.9
-3.51736	27.9936	-3.51736	-2.94457	-3.51736	246.846	-3.51736	144.077
-3.51721	23.7342	-3.51721	-5.36654	-3.51721	250.268	-3.51721	140.972
-3.51705	18.7287	-3.51705	-6.61827	-3.51705	249.309	-3.51705	138.219
-3.5169	18.1987	-3.5169	-4.47074	-3.5169	246.061	-3.5169	135.932
-3.51675	21.1616	-3.51675	-0.91765	-3.51675	244.138	-3.51675	132.767
-3.5166	22.3678	-3.5166	0.02636	-3.5166	243.528	-3.5166	128.795
-3.51645	20.4597	-3.51645	-2.5887	-3.51645	241.843	-3.51645	126.593
-3.5163	19.2615	-3.5163	-5.93256	-3.5163	238.671	-3.5163	127.958
-3.51615	21.1597	-3.51615	-7.44492	-3.51615	235.732	-3.51615	131.176
-3.516	24.1823	-3.516	-7.09688	-3.516	234.147	-3.516	133.707
-3.51584	25.5731	-3.51584	-5.76844	-3.51584	234.18	-3.51584	135.019
-3.51569	25.6806	-3.51569	-3.91543	-3.51569	235.905	-3.51569	136.466
-3.51554	26.2546	-3.51554	-1.58802	-3.51554	238.955	-3.51554	138.882
-3.51539	26.8159	-3.51539	1.13227	-3.51539	241.314	-3.51539	142.391
-3.51524	26.5082	-3.51524	4.2126	-3.51524	241.365	-3.51524	146.641
-3.51509	25.9589	-3.51509	6.9786	-3.51509	240.08	-3.51509	149.482
-3.51494	27.1745	-3.51494	7.44296	-3.51494	239.498	-3.51494	148.052
-3.51478	30.3564	-3.51478	4.22502	-3.51478	240.083	-3.51478	142.91
-3.51463	33.0779	-3.51463	-0.42637	-3.51463	240.618	-3.51463	139.164
-3.51448	32.723	-3.51448	-2.40261	-3.51448	241.682	-3.51448	140.183
-3.51433	29.4854	-3.51433	0.20062	-3.51433	245.132	-3.51433	142.725
-3.51418	25.3047	-3.51418	5.32685	-3.51418	250.44	-3.51418	142.076
-3.51403	21.8262	-3.51403	9.05072	-3.51403	254.221	-3.51403	139.027
-3.51388	19.014	-3.51388	8.86214	-3.51388	253.89	-3.51388	137.703
-3.51373	16.1653	-3.51373	4.67296	-3.51373	250.504	-3.51373	137.51
-3.51357	14.0337	-3.51357	-0.89054	-3.51357	247.195	-3.51357	133.738
-3.51342	13.9264	-3.51342	-3.91329	-3.51342	246.561	-3.51342	125.719
-3.51327	15.6493	-3.51327	-2.63301	-3.51327	248.986	-3.51327	119.107
-3.51312	16.9246	-3.51312	0.42627	-3.51312	252.685	-3.51312	118.388
-3.51297	15.7021	-3.51297	1.38815	-3.51297	255.215	-3.51297	121.498
-3.51282	13.3601	-3.51282	-0.20781	-3.51282	255.534	-3.51282	124.349
-3.51267	13.4278	-3.51267	-1.48756	-3.51267	255.48	-3.51267	125.979
-3.51251	16.7776	-3.51251	-0.62701	-3.51251	256.986	-3.51251	127.183
-3.51236	19.6064	-3.51236	1.09221	-3.51236	258.921	-3.51236	127.711
-3.51221	17.9802	-3.51221	1.68041	-3.51221	257.459	-3.51221	127.28
-3.51206	13.2629	-3.51206	1.46429	-3.51206	251.676	-3.51206	127.632
-3.51191	11.1822	-3.51191	1.44689	-3.51191	244.977	-3.51191	130.568
-3.51176	14.4998	-3.51176	1.65274	-3.51176	241.861	-3.51176	134.417
-3.51161	19.8909	-3.51161	2.08445	-3.51161	243.005	-3.51161	136.4
-3.51146	22.5659	-3.51146	3.2808	-3.51146	246.117	-3.51146	136.014
-3.5113	21.7184	-3.5113	5.64869	-3.5113	248.422	-3.5113	135.141
-3.51115	20.6255	-3.51115	8.44718	-3.51115	248.222	-3.51115	135.556
-3.511	20.837	-3.511	10.0383	-3.511	245.324	-3.511	137.42
-3.51085	20.8744	-3.51085	9.04043	-3.51085	241.73	-3.51085	139.829
-3.5107	19.1853	-3.5107	5.28672	-3.5107	241.059	-3.5107	141.466
-3.51055	16.139	-3.51055	0.8331	-3.51055	244.478	-3.51055	141.622
-3.5104	12.655	-3.5104	-0.70826	-3.5104	249.089	-3.5104	141.437
-3.51024	9.4888	-3.51024	2.89636	-3.51024	250.572	-3.51024	142.34
-3.51009	8.07336	-3.51009	9.27955	-3.51009	248.336	-3.51009	143.476
-3.50994	10.0029	-3.50994	13.6273	-3.50994	245.974	-3.50994	142.825
-3.50979	14.6306	-3.50979	13.2845	-3.50979	246.799	-3.50979	140.733
-3.50964	18.9941	-3.50964	9.13003	-3.50964	250.603	-3.50964	140.168
-3.50949	20.8203	-3.50949	3.74517	-3.50949	254.413	-3.50949	141.462
-3.50934	19.9767	-3.50934	-0.79056	-3.50934	255.766	-3.50934	141.067
-3.50918	17.6247	-3.50918	-2.41835	-3.50918	254.562	-3.50918	137.131
-3.50903	14.9792	-3.50903	-0.62079	-3.50903	252.497	-3.50903	133.31
-3.50888	13.8965	-3.50888	1.78884	-3.50888	251.149	-3.50888	133.625
-3.50873	15.9591	-3.50873	1.0633	-3.50873	250.407	-3.50873	135.973
-3.50858	19.9053	-3.50858	-2.43538	-3.50858	249.202	-3.50858	135.208
-3.50843	22.265	-3.50843	-4.18775	-3.50843	246.783	-3.50843	130.776
-3.50828	22.1531	-3.50828	-1.66199	-3.50828	244.178	-3.50828	127.309
-3.50813	22.0778	-3.50813	2.53197	-3.50813	242.772	-3.50813	127.727
-3.50797	23.9142	-3.50797	4.42664	-3.50797	243.074	-3.50797	130.004
-3.50782	25.9462	-3.50782	4.26635	-3.50782	244.88	-3.50782	131.516
-3.50767	25.893	-3.50767	4.43197	-3.50767	247.445	-3.50767	132.846
-3.50752	24.773	-3.50752	5.31706	-3.50752	249.935	-3.50752	135.914
-3.50737	24.2767	-3.50737	5.27815	-3.50737	251.856	-3.50737	140.061
-3.50722	22.9139	-3.50722	3.70548	-3.50722	253.274	-3.50722	143.067
-3.50707	19.2568	-3.50707	1.83007	-3.50707	254.632	-3.50707	144.146
-3.50691	15.4617	-3.50691	0.70263	-3.50691	255.976	-3.50691	144.706
-3.50676	14.9594	-3.50676	0.586	-3.50676	256.402	-3.50676	145.944
-3.50661	17.0047	-3.50661	0.96202	-3.50661	255.757	-3.50661	147.325
-3.50646	18.1904	-3.50646	1.11185	-3.50646	254.892	-3.50646	147.343
-3.50631	18.009	-3.50631	0.2657	-3.50631	254.347	-3.50631	145.681
-3.50616	18.9763	-3.50616	-1.28578	-3.50616	252.912	-3.50616	143.533
-3.50601	21.114	-3.50601	-2.74515	-3.50601	249.299	-3.50601	142.237
-3.50586	21.6035	-3.50586	-4.29851	-3.50586	244.468	-3.50586	141.459
-3.5057	19.7614	-3.5057	-7.56735	-3.5057	241.227	-3.5057	139.641
-3.50555	18.5812	-3.50555	-12.64	-3.50555	241.229	-3.50555	136.484
-3.5054	19.3807	-3.5054	-16.4652	-3.5054	243.667	-3.5054	133.59
-3.50525	19.605	-3.50525	-15.9799	-3.50525	246.034	-3.50525	132.505
-3.5051	17.9797	-3.5051	-11.2961	-3.5051	246.591	-3.5051	132.663
-3.50495	17.5908	-3.50495	-5.25796	-3.50495	245.408	-3.50495	132.546
-3.5048	20.4267	-3.5048	-0.72953	-3.5048	243.406	-3.5048	132.502
-3.50464	23.6237	-3.50464	0.86601	-3.50464	241.98	-3.50464	134.208
-3.50449	23.0644	-3.50449	0.08463	-3.50449	242.232	-3.50449	138.561
-3.50434	19.9643	-3.50434	-0.76495	-3.50434	244.154	-3.50434	144.125
-3.50419	18.9555	-3.50419	0.56115	-3.50419	246.447	-3.50419	148.212
-3.50404	20.6689	-3.50404	3.42322	-3.50404	247.552	-3.50404	149.031
-3.50389	21.471	-3.50389	4.87862	-3.50389	246.965	-3.50389	146.968
-3.50374	19.4044	-3.50374	4.04564	-3.50374	246.039	-3.50374	144.222
-3.50359	16.6362	-3.50359	2.79892	-3.50359	246.793	-3.50359	143.287
-3.50343	15.6734	-3.50343	2.84922	-3.50343	250.453	-3.50343	144.429
-3.50328	16.2586	-3.50328	3.19333	-3.50328	255.815	-3.50328	145.544
-3.50313	16.9362	-3.50313	3.12295	-3.50313	259.844	-3.50313	144.775
-3.50298	18.1656	-3.50298	4.19385	-3.50298	260.176	-3.50298	142.807
-3.50283	20.278	-3.50283	6.71206	-3.50283	256.607	-3.50283	141.769
-3.50268	21.8834	-3.50268	7.644	-3.50268	251.637	-3.50268	143.247
-3.50253	21.7666	-3.50253	4.36731	-3.50253	248.043	-3.50253	146.454
-3.50237	20.9378	-3.50237	-0.77281	-3.50237	247.067	-3.50237	149.401
-3.50222	21.2214	-3.50222	-3.43178	-3.50222	247.494	-3.50222	150.394
-3.50207	21.9698	-3.50207	-3.55564	-3.50207	247.605	-3.50207	149.215
-3.50192	21.1835	-3.50192	-4.07457	-3.50192	246.729	-3.50192	147.079
-3.50177	19.4285	-3.50177	-5.3956	-3.50177	245.894	-3.50177	145.777
-3.50162	19.2845	-3.50162	-4.46924	-3.50162	246.461	-3.50162	146.226
-3.50147	21.2033	-3.50147	-0.00888	-3.50147	248.513	-3.50147	148.261
-3.50132	21.3973	-3.50132	4.69295	-3.50132	250.514	-3.50132	151.069
-3.50116	17.102	-3.50116	6.16327	-3.50116	250.679	-3.50116	152.836
-3.50101	10.8753	-3.50101	4.52591	-3.50101	248.632	-3.50101	151.643
-3.50086	7.61538	-3.50086	3.01262	-3.50086	245.472	-3.50086	147.154
-3.50071	7.73598	-3.50071	4.31923	-3.50071	242.745	-3.50071	142.275
-3.50056	7.48864	-3.50056	8.54847	-3.50056	240.974	-3.50056	140.844
-3.50041	5.63695	-3.50041	12.7492	-3.50041	239.489	-3.50041	143.426
-3.50026	6.3415	-3.50026	13.6986	-3.50026	237.88	-3.50026	146.222
-3.5001	11.9974	-3.5001	12.1704	-3.5001	236.795	-3.5001	145.668
-3.49995	19.0918	-3.49995	12.7628	-3.49995	236.848	-3.49995	142.341
-3.4998	22.9461	-3.4998	18.0589	-3.4998	237.587	-3.4998	139.574
-3.49965	24.0754	-3.49965	24.3593	-3.49965	237.775	-3.49965	139.7
-3.4995	26.7701	-3.4995	26.1476	-3.4995	237.309	-3.4995	142.329
-3.49935	31.0798	-3.49935	23.4273	-3.49935	237.279	-3.49935	145.647
-3.4992	33.0832	-3.4992	20.641	-3.4992	237.927	-3.4992	147.381
-3.49904	31.4538	-3.49904	20.0487	-3.49904	238.612	-3.49904	145.875
-3.49889	29.0834	-3.49889	19.5974	-3.49889	239.191	-3.49889	142.024
-3.49874	27.9912	-3.49874	17.9891	-3.49874	241.107	-3.49874	138.109
-3.49859	26.187	-3.49859	17.1052	-3.49859	245.772	-3.49859	135.325
-3.49844	22.7327	-3.49844	17.5386	-3.49844	252.557	-3.49844	133.176
-3.49829	21.4337	-3.49829	16.0932	-3.49829	258.834	-3.49829	131.801
-3.49814	26.4504	-3.49814	11.1699	-3.49814	262.081	-3.49814	132.432
-3.49799	35.2424	-3.49799	5.54472	-3.49799	261.308	-3.49799	134.876
-3.49783	40.4266	-3.49783	3.68591	-3.49783	257.906	-3.49783	136.147
-3.49768	38.2476	-3.49768	6.45446	-3.49768	254.477	-3.49768	134.363
-3.49753	31.7453	-3.49753	11.5053	-3.49753	252.872	-3.49753	132.361
-3.49738	26.2281	-3.49738	16.2724	-3.49738	251.8	-3.49738	134.15
-3.49723	23.351	-3.49723	18.7125	-3.49723	249.034	-3.49723	139.592
-3.49708	21.8082	-3.49708	17.3352	-3.49708	245.035	-3.49708	144.855
-3.49693	20.5002	-3.49693	12.3621	-3.49693	243.742	-3.49693	147.986
-3.49677	19.8454	-3.49677	6.6617	-3.49677	247.101	-3.49677	150.304
-3.49662	19.9411	-3.49662	3.02275	-3.49662	251.577	-3.49662	152.486
-3.49647	19.2945	-3.49647	1.45547	-3.49647	252.646	-3.49647	152.472
-3.49632	16.9599	-3.49632	0.8238	-3.49632	250.728	-3.49632	148.455
-3.49617	15.0955	-3.49617	1.39017	-3.49617	250.051	-3.49617	141.986
-3.49602	16.3896	-3.49602	4.18264	-3.49602	251.863	-3.49602	136.833
-3.49587	20.4917	-3.49587	8.2572	-3.49587	253.256	-3.49587	135.361
-3.49572	23.208	-3.49572	11.5249	-3.49572	252.304	-3.49572	137.363
-3.49556	21.7994	-3.49556	12.8044	-3.49556	250.622	-3.49556	141.08
-3.49541	17.7672	-3.49541	12.4617	-3.49541	250.193	-3.49541	145.131
-3.49526	14.5984	-3.49526	11.2759	-3.49526	250.272	-3.49526	149.09
-3.49511	13.0679	-3.49511	9.681	-3.49511	249.66	-3.49511	152.95
-3.49496	12.7026	-3.49496	8.55218	-3.49496	249.425	-3.49496	155.52
-3.49481	13.9943	-3.49481	8.41337	-3.49481	250.977	-3.49481	155.205
-3.49466	17.5968	-3.49466	8.44578	-3.49466	253.08	-3.49466	152.45
-3.4945	21.287	-3.4945	7.81102	-3.4945	253.558	-3.4945	150.255
-3.49435	21.351	-3.49435	6.29619	-3.49435	252.286	-3.49435	150.269
-3.4942	18.073	-3.4942	4.23905	-3.4942	250.793	-3.4942	150.288
-3.49405	15.3486	-3.49405	1.66345	-3.49405	250.21	-3.49405	147.284
-3.4939	15.4299	-3.4939	-1.00725	-3.4939	250.202	-3.4939	142.508
-3.49375	16.8433	-3.49375	-2.01888	-3.49375	250.673	-3.49375	140.385
-3.4936	18.081	-3.4936	-0.01171	-3.4936	251.74	-3.4936	142.645
-3.49345	19.9074	-3.49345	3.65226	-3.49345	253.278	-3.49345	146.211
-3.49329	23.1794	-3.49329	6.27826	-3.49329	254.673	-3.49329	147.516
-3.49314	26.263	-3.49314	6.36562	-3.49314	255.955	-3.49314	146.018
-3.49299	28.1052	-3.49299	4.8925	-3.49299	257.623	-3.49299	143.034
-3.49284	29.4058	-3.49284	3.07704	-3.49284	259.519	-3.49284	138.866
-3.49269	30.5629	-3.49269	1.73842	-3.49269	260.341	-3.49269	133.723
-3.49254	30.0598	-3.49254	1.26719	-3.49254	258.268	-3.49254	129.354
-3.49239	27.3215	-3.49239	1.20252	-3.49239	252.718	-3.49239	127.505
-3.49223	24.432	-3.49223	0.851	-3.49223	246.276	-3.49223	127.985
-3.49208	22.532	-3.49208	-0.50657	-3.49208	243.271	-3.49208	129.126
-3.49193	19.7407	-3.49193	-2.37732	-3.49193	245.921	-3.49193	130.278
-3.49178	15.7882	-3.49178	-3.60897	-3.49178	251.187	-3.49178	132.078
-3.49163	14.3051	-3.49163	-3.86889	-3.49163	253.53	-3.49163	134.475
-3.49148	18.1947	-3.49148	-3.45159	-3.49148	251.292	-3.49148	136.373
-3.49133	24.0658	-3.49133	-2.93336	-3.49133	248.291	-3.49133	136.885
-3.49118	26.1143	-3.49118	-2.38659	-3.49118	248.36	-3.49118	137.03
-3.49102	23.8714	-3.49102	-2.11996	-3.49102	250.475	-3.49102	138.857
-3.49087	22.1844	-3.49087	-1.91421	-3.49087	251.499	-3.49087	142.855
-3.49072	23.3546	-3.49072	-1.03746	-3.49072	250.573	-3.49072	146.613
-3.49057	24.6611	-3.49057	1.36673	-3.49057	249.804	-3.49057	147.788
-3.49042	23.701	-3.49042	4.83297	-3.49042	249.989	-3.49042	146.512
-3.49027	22.3882	-3.49027	7.94899	-3.49027	250.186	-3.49027	145.155
-3.49012	23.212	-3.49012	9.28403	-3.49012	249.783	-3.49012	144.701
-3.48996	24.7832	-3.48996	8.59285	-3.48996	249.756	-3.48996	143.625
-3.48981	24.1759	-3.48981	6.78238	-3.48981	251.03	-3.48981	140.826
-3.48966	20.6807	-3.48966	5.19059	-3.48966	253.073	-3.48966	137.942
-3.48951	16.8435	-3.48951	4.40262	-3.48951	254.416	-3.48951	137.275
-3.48936	15.34	-3.48936	3.90926	-3.48936	254.267	-3.48936	138.374
-3.48921	16.7746	-3.48921	3.10721	-3.48921	253.041	-3.48921	139.644
-3.48906	19.5395	-3.48906	2.60371	-3.48906	251.806	-3.48906	140.909
-3.4889	21.7146	-3.4889	3.41466	-3.4889	251.556	-3.4889	142.507
-3.48875	22.2594	-3.48875	5.25348	-3.48875	251.985	-3.48875	142.854
-3.4886	21.6666	-3.4886	5.26998	-3.4886	252.344	-3.4886	139.625
-3.48845	21.4142	-3.48845	1.89261	-3.48845	252.509	-3.48845	133.748
-3.4883	22.5511	-3.4883	-3.55275	-3.4883	252.949	-3.4883	129.356
-3.48815	25.0473	-3.48815	-8.43906	-3.48815	253.527	-3.48815	128.991
-3.488	27.8453	-3.488	-11.6313	-3.488	252.756	-3.488	131.288
-3.48785	28.872	-3.48785	-13.6134	-3.48785	250.203	-3.48785	133.392
-3.48769	26.6125	-3.48769	-14.2132	-3.48769	247.572	-3.48769	134.241
-3.48754	22.3997	-3.48754	-12.6122	-3.48754	246.716	-3.48754	134.264
-3.48739	19.9	-3.48739	-9.47758	-3.48739	247.648	-3.48739	134.297
-3.48724	20.4986	-3.48724	-7.18291	-3.48724	249.356	-3.48724	135.344
-3.48709	21.0964	-3.48709	-6.5575	-3.48709	251.317	-3.48709	138.038
-3.48694	18.6981	-3.48694	-5.8023	-3.48694	252.633	-3.48694	141.264
-3.48679	15.4857	-3.48679	-3.04935	-3.48679	251.25	-3.48679	142.626
-3.48663	16.6809	-3.48663	-0.07044	-3.48663	246.199	-3.48663	141.024
-3.48648	23.1095	-3.48648	-0.34996	-3.48648	239.781	-3.48648	137.957
-3.48633	29.5117	-3.48633	-4.58382	-3.48633	235.922	-3.48633	135.543
-3.48618	31.1953	-3.48618	-9.61492	-3.48618	236.16	-3.48618	134.687
-3.48603	29.2275	-3.48603	-11.5823	-3.48603	238.43	-3.48603	135.319
-3.48588	27.8703	-3.48588	-10.2533	-3.48588	240.223	-3.48588	136.875
-3.48573	28.6094	-3.48573	-8.64724	-3.48573	241.52	-3.48573	138.275
-3.48558	29.3645	-3.48558	-9.06192	-3.48558	243.632	-3.48558	138.874
-3.48542	27.9816	-3.48542	-10.5165	-3.48542	246.639	-3.48542	139.518
-3.48527	25.0498	-3.48527	-9.71817	-3.48527	248.502	-3.48527	140.953
-3.48512	21.621	-3.48512	-5.09155	-3.48512	247.427	-3.48512	141.91
-3.48497	17.6529	-3.48497	1.46038	-3.48497	243.861	-3.48497	140.165
-3.48482	12.5806	-3.48482	6.32808	-3.48482	240.857	-3.48482	136.328
-3.48467	7.30552	-3.48467	7.38696	-3.48467	241.015	-3.48467	133.204
-3.48452	5.05303	-3.48452	5.34575	-3.48452	243.347	-3.48452	131.735
-3.48436	7.61858	-3.48436	2.46945	-3.48436	245.093	-3.48436	130.384
-3.48421	13.0257	-3.48421	0.03066	-3.48421	245.183	-3.48421	129.159
-3.48406	16.9813	-3.48406	-1.33082	-3.48406	244.98	-3.48406	130.741
-3.48391	17.3128	-3.48391	-1.1846	-3.48391	245.269	-3.48391	135.778
-3.48376	15.8362	-3.48376	0.14943	-3.48376	245.15	-3.48376	140.317
-3.48361	15.3483	-3.48361	1.57163	-3.48361	244.619	-3.48361	140.933
-3.48346	15.8301	-3.48346	1.68285	-3.48346	245.609	-3.48346	139.177
-3.48331	15.4007	-3.48331	0.56766	-3.48331	249.288	-3.48331	138.486
-3.48315	13.6896	-3.48315	-0.56519	-3.48315	253.197	-3.48315	138.906
-3.483	11.6866	-3.483	-1.40831	-3.483	255.032	-3.483	138.301
-3.48285	9.73544	-3.48285	-2.64685	-3.48285	255.866	-3.48285	137.094
-3.4827	7.71799	-3.4827	-4.057	-3.4827	258.046	-3.4827	137.476
-3.48255	6.53815	-3.48255	-3.72204	-3.48255	260.865	-3.48255	138.994
-3.4824	7.8359	-3.4824	-0.9342	-3.4824	262.157	-3.4824	139.281
-3.48225	11.1463	-3.48225	2.04844	-3.48225	262.247	-3.48225	138.722
-3.48209	14.4054	-3.48209	2.62562	-3.48209	263.13	-3.48209	140.252
-3.48194	16.5111	-3.48194	1.56237	-3.48194	264.22	-3.48194	143.785
-3.48179	17.8341	-3.48179	1.41849	-3.48179	262.969	-3.48179	145.489
-3.48164	18.0398	-3.48164	2.49325	-3.48164	259.388	-3.48164	143.131
-3.48149	16.0704	-3.48149	2.09306	-3.48149	256.399	-3.48149	139.825
-3.48134	12.5267	-3.48134	-1.22907	-3.48134	254.931	-3.48134	139.96
-3.48119	10.1277	-3.48119	-5.59294	-3.48119	252.135	-3.48119	143.94
-3.48104	10.615	-3.48104	-8.37921	-3.48104	246.091	-3.48104	148.54
-3.48088	13.0193	-3.48088	-9.05191	-3.48088	239.943	-3.48088	150.902
-3.48073	15.847	-3.48073	-8.12637	-3.48073	238.434	-3.48073	150.512
-3.48058	19.309	-3.48058	-6.03073	-3.48058	242.45	-3.48058	148.071
-3.48043	23.3021	-3.48043	-3.53687	-3.48043	249.315	-3.48043	145.019
-3.48028	25.6554	-3.48028	-2.40447	-3.48028	256.063	-3.48028	142.817
-3.48013	24.9409	-3.48013	-2.75963	-3.48013	260.978	-3.48013	141.895
-3.47998	22.6101	-3.47998	-2.50226	-3.47998	263.076	-3.47998	140.967
-3.47982	22.2702	-3.47982	-0.28687	-3.47982	261.818	-3.47982	139.232
-3.47967	25.7489	-3.47967	2.46616	-3.47967	258.004	-3.47967	137.253
-3.47952	31.5252	-3.47952	3.50282	-3.47952	253.478	-3.47952	136.85
-3.47937	36.7748	-3.47937	2.73092	-3.47937	249.678	-3.47937	137.96
-3.47922	39.4834	-3.47922	1.65953	-3.47922	247.2	-3.47922	139.297
-3.47907	38.9067	-3.47907	0.64613	-3.47907	246.133	-3.47907	140.051
-3.47892	35.5318	-3.47892	-0.77931	-3.47892	246.121	-3.47892	140.665
-3.47876	30.3405	-3.47876	-1.16774	-3.47876	246.328	-3.47876	141.181
-3.47861	24.5701	-3.47861	1.3061	-3.47861	246.628	-3.47861	141.251
-3.47846	19.7294	-3.47846	5.38462	-3.47846	247.758	-3.47846	140.619
-3.47831	17.2024	-3.47831	7.71484	-3.47831	250.633	-3.47831	140.164
-3.47816	17.0524	-3.47816	7.18956	-3.47816	254.415	-3.47816	140.57
-3.47801	17.532	-3.47801	6.18909	-3.47801	256.584	-3.47801	141.413
-3.47786	17.0238	-3.47786	6.80328	-3.47786	255.058	-3.47786	141.559
-3.47771	15.6503	-3.47771	7.69475	-3.47771	250.502	-3.47771	141.043
-3.47755	14.8061	-3.47755	6.57097	-3.47755	247.004	-3.47755	141.214
-3.4774	14.4489	-3.4774	3.64356	-3.4774	248.404	-3.4774	143.152
-3.47725	13.7879	-3.47725	1.05603	-3.47725	254.149	-3.47725	146.326
-3.4771	12.694	-3.4771	0.04585	-3.4771	259.293	-3.4771	149.486
-3.47695	11.5694	-3.47695	-0.2715	-3.47695	259.944	-3.47695	152.073
-3.4768	10.3939	-3.4768	-0.74569	-3.4768	257.462	-3.4768	154.071
-3.47665	9.24512	-3.47665	-1.12858	-3.47665	255.455	-3.47665	154.907
-3.47649	9.7464	-3.47649	-0.7612	-3.47649	254.413	-3.47649	154.268
-3.47634	13.2831	-3.47634	-0.21633	-3.47634	252.047	-3.47634	153.117
-3.47619	17.5997	-3.47619	-1.43213	-3.47619	248.102	-3.47619	153.1
-3.47604	18.4236	-3.47604	-5.03826	-3.47604	246.289	-3.47604	153.936
-3.47589	15.321	-3.47589	-8.48645	-3.47589	249.207	-3.47589	153.528
-3.47574	12.7159	-3.47574	-8.86312	-3.47574	254.763	-3.47574	151.171
-3.47559	14.3186	-3.47559	-6.86514	-3.47559	258.83	-3.47559	148.922
-3.47544	17.8802	-3.47544	-6.51516	-3.47544	259.097	-3.47544	149.666
-3.47528	19.3857	-3.47528	-9.08509	-3.47528	256.166	-3.47528	152.517
-3.47513	18.8052	-3.47513	-10.5172	-3.47513	251.684	-3.47513	153.366
-3.47498	19.707	-3.47498	-7.38206	-3.47498	247.675	-3.47498	149.478
-3.47483	23.8426	-3.47483	-2.64452	-3.47483	245.616	-3.47483	142.54
-3.47468	28.7272	-3.47468	-2.04065	-3.47468	245.424	-3.47468	136.377
-3.47453	31.3619	-3.47453	-5.94138	-3.47453	245.103	-3.47453	133.025
-3.47438	30.8821	-3.47438	-9.02825	-3.47438	243.897	-3.47438	131.01
-3.47422	28.4328	-3.47422	-7.64302	-3.47422	244.183	-3.47422	128.572
-3.47407	25.1326	-3.47407	-4.00042	-3.47407	248.764	-3.47407	126.473
-3.47392	21.251	-3.47392	-1.91453	-3.47392	256.061	-3.47392	127.031
-3.47377	16.6086	-3.47377	-2.44393	-3.47377	260.459	-3.47377	130.376
-3.47362	12.0278	-3.47362	-4.682	-3.47362	257.666	-3.47362	133.473
-3.47347	9.41352	-3.47347	-8.45649	-3.47347	249.385	-3.47347	133.546
-3.47332	9.59544	-3.47332	-12.9963	-3.47332	242.474	-3.47332	131.725
-3.47317	11.4158	-3.47317	-15.647	-3.47317	242.492	-3.47317	131.922
-3.47301	12.982	-3.47301	-14.6534	-3.47301	248.021	-3.47301	135.567
-3.47286	14.993	-3.47286	-10.6968	-3.47286	252.206	-3.47286	140.226
-3.47271	19.3732	-3.47271	-6.49565	-3.47271	250.634	-3.47271	143.117
-3.47256	24.9572	-3.47256	-3.89882	-3.47256	246.073	-3.47256	143.532
-3.47241	28.0921	-3.47241	-3.50891	-3.47241	244.371	-3.47241	141.84
-3.47226	27.2828	-3.47226	-4.47658	-3.47226	247.041	-3.47226	137.482
-3.47211	25.7264	-3.47211	-4.98158	-3.47211	250.642	-3.47211	130.863
-3.47195	26.857	-3.47195	-4.01863	-3.47195	252.723	-3.47195	125.473
-3.4718	29.9798	-3.4718	-2.73657	-3.4718	253.999	-3.4718	125.122
-3.47165	32.3896	-3.47165	-2.78991	-3.47165	254.592	-3.47165	129.577
-3.4715	32.844	-3.4715	-3.12341	-3.4715	252.487	-3.4715	134.936
-3.47135	31.5462	-3.47135	-1.3434	-3.47135	247.544	-3.47135	138.333
-3.4712	28.4418	-3.4712	2.26506	-3.4712	243.724	-3.4712	139.872
-3.47105	24.2994	-3.47105	4.72792	-3.47105	244.006	-3.47105	140.686
-3.4709	21.3826	-3.4709	4.66306	-3.4709	245.965	-3.4709	141.087
-3.47074	20.497	-3.47074	3.9496	-3.47074	245.86	-3.47074	141.242
-3.47059	19.5954	-3.47059	3.78265	-3.47059	244.93	-3.47059	141.16
-3.47044	17.403	-3.47044	2.97629	-3.47044	246.694	-3.47044	139.999
-3.47029	16.2968	-3.47029	1.10754	-3.47029	250.58	-3.47029	136.42
-3.47014	18.4548	-3.47014	-0.14088	-3.47014	252.012	-3.47014	131.607
-3.46999	21.5015	-3.46999	0.07273	-3.46999	249.108	-3.46999	129.453
-3.46984	21.8936	-3.46984	-0.37758	-3.46984	245.693	-3.46984	132.124
-3.46968	20.4101	-3.46968	-2.40013	-3.46968	245.625	-3.46968	136.636
-3.46953	20.3577	-3.46953	-3.24662	-3.46953	248.445	-3.46953	138.42
-3.46938	21.5882	-3.46938	-0.6897	-3.46938	251.605	-3.46938	136.708
-3.46923	21.7605	-3.46923	2.72322	-3.46923	254.729	-3.46923	135.007
-3.46908	22.42	-3.46908	3.67123	-3.46908	258.778	-3.46908	135.953
-3.46893	27.8569	-3.46893	2.48865	-3.46893	262.784	-3.46893	138.193
-3.46878	36.9838	-3.46878	0.64204	-3.46878	264.593	-3.46878	139.108
-3.46862	42.489	-3.46862	-2.70063	-3.46862	263.72	-3.46862	138.96
-3.46847	40.0781	-3.46847	-8.35898	-3.46847	261.839	-3.46847	139.37
-3.46832	33.8606	-3.46832	-12.9262	-3.46832	260.439	-3.46832	139.849
-3.46817	30.0661	-3.46817	-12.4869	-3.46817	259.151	-3.46817	137.968
-3.46802	28.751	-3.46802	-8.70646	-3.46802	256.879	-3.46802	133.623
-3.46787	26.6947	-3.46787	-7.0637	-3.46787	253.392	-3.46787	130.511
-3.46772	23.1485	-3.46772	-8.68889	-3.46772	249.845	-3.46772	132.27
-3.46757	20.5706	-3.46757	-9.50229	-3.46757	247.239	-3.46757	138.281
-3.46741	19.7147	-3.46741	-6.7289	-3.46741	245.972	-3.46741	144.977
-3.46726	18.6992	-3.46726	-2.67732	-3.46726	246.02	-3.46726	150.189
-3.46711	16.7886	-3.46711	0.13241	-3.46711	246.651	-3.46711	154.044
-3.46696	15.1919	-3.46696	1.99154	-3.46696	246.8	-3.46696	156.506
-3.46681	15.5176	-3.46681	3.62384	-3.46681	245.888	-3.46681	156.136
-3.46666	18.4358	-3.46666	3.90634	-3.46666	244.801	-3.46666	152.723
-3.46651	23.3506	-3.46651	2.32752	-3.46651	244.89	-3.46651	148.622
-3.46635	28.3611	-3.46635	1.27547	-3.46635	246.72	-3.46635	146.784
-3.4662	31.0666	-3.4662	3.06031	-3.4662	249.274	-3.4662	147.298
-3.46605	30.7195	-3.46605	6.95487	-3.46605	251.639	-3.46605	148.325
-3.4659	29.4808	-3.4659	10.6768	-3.4659	254.273	-3.4659	148.545
-3.46575	29.2225	-3.46575	13.13	-3.46575	258.192	-3.46575	148.108
-3.4656	28.8386	-3.4656	14.0786	-3.4656	262.688	-3.4656	147.524
-3.46545	25.6482	-3.46545	12.8765	-3.46545	266.159	-3.46545	146.975
-3.4653	19.6716	-3.4653	9.69073	-3.4653	267.42	-3.4653	146.854
-3.46514	13.8342	-3.46514	6.40604	-3.46514	265.351	-3.46514	147.194
-3.46499	10.5773	-3.46499	5.48997	-3.46499	258.789	-3.46499	147.792
-3.46484	9.95728	-3.46484	6.40977	-3.46484	248.628	-3.46484	148.677
-3.46469	10.3433	-3.46469	6.99073	-3.46469	239.822	-3.46469	149.972
-3.46454	10.3646	-3.46454	5.62893	-3.46454	237.929	-3.46454	150.863
-3.46439	10.3722	-3.46439	2.04455	-3.46439	243.257	-3.46439	149.46
-3.46424	12.1413	-3.46424	-2.61291	-3.46424	249.506	-3.46424	145.261
-3.46408	16.9148	-3.46408	-6.32385	-3.46408	251.051	-3.46408	140.67
-3.46393	22.3816	-3.46393	-7.68971	-3.46393	248.278	-3.46393	138.438
-3.46378	24.1011	-3.46378	-6.81711	-3.46378	244.908	-3.46378	138.153
-3.46363	20.5606	-3.46363	-5.05919	-3.46363	243.261	-3.46363	137.581
-3.46348	16.0918	-3.46348	-3.0231	-3.46348	243.311	-3.46348	136.747
-3.46333	15.9162	-3.46333	-0.2992	-3.46333	245.24	-3.46333	137.679
-3.46318	19.4422	-3.46318	2.43576	-3.46318	248.647	-3.46318	140.06
-3.46303	21.1919	-3.46303	3.54557	-3.46303	250.858	-3.46303	140.448
-3.46287	17.6979	-3.46287	2.93507	-3.46287	249.468	-3.46287	137.007
-3.46272	10.9032	-3.46272	2.61286	-3.46272	245.673	-3.46272	132.74
-3.46257	5.1751	-3.46257	4.28284	-3.46257	242.977	-3.46257	131.583
-3.46242	2.78146	-3.46242	6.2334	-3.46242	242.492	-3.46242	133.682
-3.46227	3.44818	-3.46227	5.81756	-3.46227	242.744	-3.46227	135.978
-3.46212	6.07264	-3.46212	3.18218	-3.46212	243.425	-3.46212	136.382
-3.46197	9.83192	-3.46197	0.8084	-3.46197	246.354	-3.46197	135.911
-3.46181	14.0978	-3.46181	0.14617	-3.46181	251.03	-3.46181	136.463
-3.46166	18.2379	-3.46166	0.17637	-3.46166	252.905	-3.46166	138.732
-3.46151	21.6631	-3.46151	-0.82588	-3.46151	248.537	-3.46151	142.37
-3.46136	23.2573	-3.46136	-2.77922	-3.46136	240.735	-3.46136	146.173
-3.46121	22.5319	-3.46121	-4.41386	-3.46121	235.994	-3.46121	147.795
-3.46106	20.673	-3.46106	-4.81613	-3.46106	237.225	-3.46106	145.503
-3.46091	19.3588	-3.46091	-4.35392	-3.46091	241.709	-3.46091	140.577
-3.46076	19.49	-3.46076	-4.46153	-3.46076	245.767	-3.46076	137.197
-3.4606	20.2656	-3.4606	-6.42663	-3.4606	248.683	-3.4606	138.982
-3.46045	21.2709	-3.46045	-10.513	-3.46045	251.368	-3.46045	144.884
-3.4603	23.333	-3.4603	-14.9853	-3.4603	252.794	-3.4603	149.662
-3.46015	26.0791	-3.46015	-16.7905	-3.46015	251.009	-3.46015	149.196
-3.46	27.8507	-3.46	-14.1792	-3.46	246.631	-3.46	144.524
-3.45985	27.4595	-3.45985	-8.5778	-3.45985	243.256	-3.45985	140.37
-3.4597	25.5071	-3.4597	-3.57263	-3.4597	243.312	-3.4597	139.304
-3.45954	23.9288	-3.45954	-1.84173	-3.45954	245.61	-3.45954	139.515
-3.45939	23.3722	-3.45939	-2.85716	-3.45939	247.734	-3.45939	138.214
-3.45924	22.7542	-3.45924	-4.75005	-3.45924	250.044	-3.45924	135.967
-3.45909	21.5533	-3.45909	-6.84513	-3.45909	254.42	-3.45909	135.464
-3.45894	20.6985	-3.45894	-9.31518	-3.45894	259.995	-3.45894	136.885
-3.45879	21.6619	-3.45879	-11.5745	-3.45879	263.368	-3.45879	137.337
-3.45864	24.2298	-3.45864	-12.5377	-3.45864	262.666	-3.45864	135.777
-3.45848	26.4341	-3.45848	-12.5861	-3.45848	261.061	-3.45848	134.775
-3.45833	26.0429	-3.45833	-13.3605	-3.45833	262.512	-3.45833	136.48
-3.45818	23.6469	-3.45818	-14.7404	-3.45818	266.871	-3.45818	139.353
-3.45803	21.9936	-3.45803	-13.9484	-3.45803	270.619	-3.45803	140.568
-3.45788	23.3347	-3.45788	-9.23118	-3.45788	270.509	-3.45788	141.025
-3.45773	26.8588	-3.45773	-2.79586	-3.45773	266.463	-3.45773	144.009
-3.45758	29.4945	-3.45758	0.79325	-3.45758	260.942	-3.45758	150.202
-3.45743	28.9849	-3.45743	-0.82239	-3.45743	256.864	-3.45743	156.452
-3.45727	25.521	-3.45727	-6.01821	-3.45727	256.493	-3.45727	159.556
-3.45712	21.125	-3.45712	-10.8978	-3.45712	259.656	-3.45712	159.351
-3.45697	17.7989	-3.45697	-11.339	-3.45697	263.602	-3.45697	157.316
-3.45682	16.7937	-3.45682	-6.10352	-3.45682	265.142	-3.45682	154.088
-3.45667	17.849	-3.45667	1.16521	-3.45667	263.788	-3.45667	149.924
-3.45652	19.7001	-3.45652	4.85048	-3.45652	261.743	-3.45652	146.007
-3.45637	20.6358	-3.45637	2.85321	-3.45637	260.806	-3.45637	143.176
-3.45621	20.0352	-3.45621	-0.7683	-3.45621	261.151	-3.45621	141.248
-3.45606	17.9051	-3.45606	-1.60815	-3.45606	262.014	-3.45606	140.15
-3.45591	14.3954	-3.45591	-0.10106	-3.45591	262.911	-3.45591	140.659
-3.45576	10.0078	-3.45576	-0.06958	-3.45576	263.561	-3.45576	143.14
-3.45561	6.45726	-3.45561	-2.81609	-3.45561	263.372	-3.45561	146.046
-3.45546	6.57553	-3.45546	-6.22555	-3.45546	261.738	-3.45546	147.271
-3.45531	11.5379	-3.45531	-8.40217	-3.45531	258.659	-3.45531	146.504
-3.45516	19.2766	-3.45516	-9.24532	-3.45516	254.779	-3.45516	145.634
-3.455	26.0086	-3.455	-9.09881	-3.455	251.009	-3.455	146.007
-3.45485	29.7347	-3.45485	-8.14135	-3.45485	248.536	-3.45485	147.073
-3.4547	31.1941	-3.4547	-8.21548	-3.4547	248.164	-3.4547	147.363
-3.45455	30.9272	-3.45455	-10.7313	-3.45455	249.985	-3.45455	146.554
-3.4544	28.0014	-3.4544	-14.0181	-3.4544	253.439	-3.4544	145.566
-3.45425	22.1945	-3.45425	-14.6633	-3.45425	257.417	-3.45425	145.657
-3.4541	17.108	-3.4541	-12.5487	-3.4541	260.653	-3.4541	146.663
-3.45394	16.7139	-3.45394	-10.9202	-3.45394	262.746	-3.45394	147.161
-3.45379	20.1187	-3.45379	-11.5988	-3.45379	264.565	-3.45379	146.47
-3.45364	21.8368	-3.45364	-12.5564	-3.45364	266.736	-3.45364	145.389
-3.45349	18.4734	-3.45349	-11.2624	-3.45349	268.013	-3.45349	145.247
-3.45334	13.8568	-3.45334	-8.2544	-3.45334	265.747	-3.45334	145.449
-3.45319	12.99	-3.45319	-5.22585	-3.45319	259.981	-3.45319	144.393
-3.45304	14.9732	-3.45304	-2.64617	-3.45304	253.989	-3.45304	142.588
-3.45289	14.9632	-3.45289	-0.35743	-3.45289	251.026	-3.45289	143.203
-3.45273	11.8577	-3.45273	1.11417	-3.45273	251.227	-3.45273	147.254
-3.45258	10.049	-3.45258	1.52958	-3.45258	252.26	-3.45258	150.606
-3.45243	12.3386	-3.45243	1.89146	-3.45243	252.237	-3.45243	148.38
-3.45228	15.9228	-3.45228	2.55832	-3.45228	250.911	-3.45228	141.977
-3.45213	16.9786	-3.45213	2.70568	-3.45213	248.775	-3.45213	137.809
-3.45198	15.8488	-3.45198	1.99305	-3.45198	246.573	-3.45198	139.054
-3.45183	15.4333	-3.45183	1.03977	-3.45183	245.376	-3.45183	142.199
-3.45167	16.0318	-3.45167	-0.08605	-3.45167	245.885	-3.45167	142.765
-3.45152	16.0162	-3.45152	-2.1715	-3.45152	248.146	-3.45152	141.839
-3.45137	14.4851	-3.45137	-4.92979	-3.45137	251.997	-3.45137	143.133
-3.45122	12.0238	-3.45122	-6.39372	-3.45122	256.649	-3.45122	146.65
-3.45107	9.20008	-3.45107	-6.01571	-3.45107	260.186	-3.45107	148.878
-3.45092	6.60754	-3.45092	-5.66445	-3.45092	260.491	-3.45092	149.054
-3.45077	5.81086	-3.45077	-7.05383	-3.45077	258.058	-3.45077	149.637
-3.45062	7.62782	-3.45062	-9.03497	-3.45062	256.176	-3.45062	151.469
-3.45046	10.2908	-3.45046	-9.63669	-3.45046	257.134	-3.45046	152.083
-3.45031	12.2298	-3.45031	-8.77667	-3.45031	259.518	-3.45031	150.256
-3.45016	15.1183	-3.45016	-7.22414	-3.45016	260.739	-3.45016	149.029
-3.45001	21.0815	-3.45001	-4.8668	-3.45001	260.642	-3.45001	150.988
-3.44986	28.2852	-3.44986	-2.51457	-3.44986	260.662	-3.44986	153.684
-3.44971	32.2384	-3.44971	-2.30018	-3.44971	260.86	-3.44971	153.058
-3.44956	31.9886	-3.44956	-5.54194	-3.44956	259.974	-3.44956	149.149
-3.4494	31.1818	-3.4494	-10.2373	-3.4494	257.803	-3.4494	146.096
-3.44925	32.2383	-3.44925	-12.8261	-3.44925	255.033	-3.44925	146.241
-3.4491	32.8851	-3.4491	-12.2562	-3.4491	251.78	-3.4491	147.803
-3.44895	30.0716	-3.44895	-9.73693	-3.44895	248.171	-3.44895	148.441
-3.4488	24.8889	-3.4488	-6.56204	-3.4488	245.733	-3.4488	147.802
-3.44865	20.697	-3.44865	-3.19378	-3.44865	245.608	-3.44865	146.447
-3.4485	19.641	-3.4485	-0.49338	-3.4485	246.367	-3.4485	144.806
-3.44834	21.3146	-3.44834	1.1669	-3.44834	245.888	-3.44834	144.393
-3.44819	24.5681	-3.44819	1.86531	-3.44819	244.764	-3.44819	147.373
-3.44804	27.5652	-3.44804	1.90446	-3.44804	245.286	-3.44804	152.834
-3.44789	28.071	-3.44789	0.38828	-3.44789	247.812	-3.44789	156.449
-3.44774	25.193	-3.44774	-2.59004	-3.44774	250.122	-3.44774	155.328
-3.44759	20.8306	-3.44759	-5.19502	-3.44759	251.385	-3.44759	152.13
-3.44744	17.529	-3.44744	-5.97201	-3.44744	253.53	-3.44744	151.381
-3.44729	16.0827	-3.44729	-5.90001	-3.44729	257.724	-3.44729	153.839
-3.44713	16.0073	-3.44713	-6.35226	-3.44713	262.043	-3.44713	155.652
-3.44698	17.234	-3.44698	-6.76321	-3.44698	263.301	-3.44698	154.135
-3.44683	20.2426	-3.44683	-6.6243	-3.44683	260.535	-3.44683	150.465
-3.44668	23.6358	-3.44668	-7.87248	-3.44668	255.826	-3.44668	147.419
-3.44653	24.5014	-3.44653	-12.4816	-3.44653	252.156	-3.44653	145.887
-3.44638	20.4969	-3.44638	-18.1811	-3.44638	251.6	-3.44638	144.906
-3.44623	12.7058	-3.44623	-20.6822	-3.44623	253.521	-3.44623	143.526
-3.44607	4.92864	-3.44607	-19.0584	-3.44607	255.47	-3.44607	141.932
-3.44592	0.83378	-3.44592	-16.3512	-3.44592	256.472	-3.44592	140.677
-3.44577	1.61558	-3.44577	-14.3599	-3.44577	258.204	-3.44577	140.375
-3.44562	5.24869	-3.44562	-11.6	-3.44562	261.983	-3.44562	140.788
-3.44547	9.27376	-3.44547	-7.34125	-3.44547	266.045	-3.44547	140.645
-3.44532	13.0202	-3.44532	-3.54479	-3.44532	267.454	-3.44532	138.444
-3.44517	17.0488	-3.44517	-2.15855	-3.44517	266.009	-3.44517	134.605
-3.44502	21.1492	-3.44502	-2.41889	-3.44502	263.525	-3.44502	131.216
-3.44486	23.472	-3.44486	-2.48789	-3.44486	260.572	-3.44486	130.184
-3.44471	22.9083	-3.44471	-2.67928	-3.44471	257.766	-3.44471	131.312
-3.44456	20.5984	-3.44456	-4.22793	-3.44456	258.076	-3.44456	133.08
-3.44441	18.3755	-3.44441	-6.77595	-3.44441	263.624	-3.44441	134.856
-3.44426	16.4062	-3.44426	-8.76694	-3.44426	270.603	-3.44426	136.828
-3.44411	13.6426	-3.44411	-9.51545	-3.44411	272.481	-3.44411	138.881
-3.44396	10.6968	-3.44396	-9.59616	-3.44396	268.932	-3.44396	140.248
-3.4438	9.86968	-3.4438	-9.68275	-3.4438	266.699	-3.4438	140.042
-3.44365	13.0502	-3.44365	-10.3485	-3.44365	269.55	-3.44365	138.818
-3.4435	18.5394	-3.4435	-11.5445	-3.4435	273.075	-3.4435	138.042
-3.44335	22.3965	-3.44335	-12.498	-3.44335	271.798	-3.44335	139.368
-3.4432	22.6839	-3.4432	-11.6349	-3.4432	266.505	-3.4432	142.998
-3.44305	21.1494	-3.44305	-8.78073	-3.44305	261.911	-3.44305	147.178
-3.4429	20.4626	-3.4429	-6.18992	-3.4429	259.668	-3.4429	149.773
-3.44275	20.1075	-3.44275	-5.93725	-3.44275	258.856	-3.44275	150.109
-3.44259	17.5468	-3.44259	-7.35399	-3.44259	259.69	-3.44259	149.715
-3.44244	13.5831	-3.44244	-7.49189	-3.44244	262.23	-3.44244	150.351
-3.44229	12.925	-3.44229	-4.91841	-3.44229	263.338	-3.44229	151.828
-3.44214	17.9719	-3.44214	-1.31884	-3.44214	259.864	-3.44214	152.572
-3.44199	24.0826	-3.44199	0.83308	-3.44199	254.131	-3.44199	151.707
-3.44184	24.6334	-3.44184	1.26537	-3.44184	251.956	-3.44184	149.853
-3.44169	19.6477	-3.44169	1.66859	-3.44169	255.598	-3.44169	147.979
-3.44153	15.5655	-3.44153	2.85985	-3.44153	261.414	-3.44153	146.143
-3.44138	16.7726	-3.44138	3.77275	-3.44138	265.248	-3.44138	143.915
-3.44123	20.8704	-3.44123	3.39134	-3.44123	265.88	-3.44123	141.57
-3.44108	23.5706	-3.44108	2.39782	-3.44108	264.609	-3.44108	140.032
-3.44093	24.467	-3.44093	2.0582	-3.44093	262.744	-3.44093	139.226
-3.44078	25.8287	-3.44078	2.52401	-3.44078	261.382	-3.44078	138.383
[truncated: 129,072 more rows]

## Sheet: Fig.3E
-1.49918	-0.00576	-1.49918	-0.00389
-1.49911	-0.00575	-1.49911	-0.00389
-1.49881	-0.00574	-1.49881	-0.00388
-1.49838	-0.00573	-1.49838	-0.00387
-1.4979	-0.00572	-1.4979	-0.00386
-1.49741	-0.0057	-1.4974	-0.00385
-1.49691	-0.00569	-1.49691	-0.00384
-1.49641	-0.00568	-1.49641	-0.00383
-1.49592	-0.00567	-1.49592	-0.00382
-1.49542	-0.00566	-1.49542	-0.00381
-1.49492	-0.00564	-1.49492	-0.0038
-1.49443	-0.00563	-1.49443	-0.00379
-1.49393	-0.00562	-1.49393	-0.00378
-1.49343	-0.00561	-1.49343	-0.00377
-1.49293	-0.0056	-1.49293	-0.00376
-1.49243	-0.00559	-1.49243	-0.00375
-1.49193	-0.00558	-1.49193	-0.00375
-1.49143	-0.00556	-1.49143	-0.00374
-1.49093	-0.00555	-1.49094	-0.00373
-1.49043	-0.00554	-1.49044	-0.00372
-1.48994	-0.00553	-1.48994	-0.00371
-1.48944	-0.00551	-1.48944	-0.0037
-1.48894	-0.0055	-1.48894	-0.00369
-1.48844	-0.00549	-1.48844	-0.00368
-1.48794	-0.00548	-1.48794	-0.00367
-1.48744	-0.00546	-1.48744	-0.00366
-1.48694	-0.00545	-1.48694	-0.00366
-1.48644	-0.00544	-1.48644	-0.00365
-1.48594	-0.00542	-1.48594	-0.00364
-1.48544	-0.00541	-1.48544	-0.00363
-1.48494	-0.0054	-1.48494	-0.00362
-1.48444	-0.00539	-1.48444	-0.00361
-1.48394	-0.00538	-1.48394	-0.0036
-1.48344	-0.00537	-1.48344	-0.0036
-1.48294	-0.00535	-1.48294	-0.00359
-1.48244	-0.00534	-1.48244	-0.00358
-1.48194	-0.00533	-1.48194	-0.00357
-1.48144	-0.00532	-1.48144	-0.00357
-1.48094	-0.0053	-1.48094	-0.00356
-1.48044	-0.00529	-1.48045	-0.00356
-1.47994	-0.00528	-1.47995	-0.00355
-1.47944	-0.00527	-1.47945	-0.00354
-1.47894	-0.00526	-1.47895	-0.00353
-1.47844	-0.00524	-1.47845	-0.00352
-1.47794	-0.00523	-1.47795	-0.00351
-1.47744	-0.00522	-1.47745	-0.0035
-1.47694	-0.00521	-1.47695	-0.00349
-1.47644	-0.0052	-1.47645	-0.00349
-1.47594	-0.00519	-1.47595	-0.00348
-1.47544	-0.00518	-1.47545	-0.00348
-1.47494	-0.00516	-1.47495	-0.00348
-1.47445	-0.00515	-1.47445	-0.0035
-1.47395	-0.00514	-1.47395	-0.00351
-1.47345	-0.00513	-1.47345	-0.00352
-1.47295	-0.00512	-1.47295	-0.00352
-1.47245	-0.00511	-1.47245	-0.00352
-1.47195	-0.0051	-1.47195	-0.00352
-1.47145	-0.00509	-1.47145	-0.00351
-1.47095	-0.00508	-1.47095	-0.0035
-1.47045	-0.00507	-1.47045	-0.00349
-1.46995	-0.00505	-1.46995	-0.00349
-1.46945	-0.00504	-1.46945	-0.00348
-1.46895	-0.00503	-1.46895	-0.00347
-1.46845	-0.00502	-1.46845	-0.00346
-1.46795	-0.00501	-1.46795	-0.00345
-1.46745	-0.005	-1.46745	-0.00345
-1.46695	-0.00499	-1.46695	-0.00344
-1.46645	-0.00498	-1.46645	-0.00343
-1.46595	-0.00497	-1.46595	-0.00342
-1.46545	-0.00496	-1.46545	-0.00341
-1.46495	-0.00495	-1.46495	-0.0034
-1.46445	-0.00494	-1.46445	-0.00339
-1.46395	-0.00492	-1.46395	-0.00339
-1.46345	-0.00491	-1.46345	-0.00338
-1.46295	-0.0049	-1.46296	-0.00337
-1.46245	-0.0049	-1.46246	-0.00335
-1.46195	-0.00489	-1.46196	-0.00334
-1.46145	-0.00488	-1.46146	-0.00333
-1.46095	-0.00487	-1.46096	-0.00332
-1.46045	-0.00486	-1.46046	-0.00331
-1.45995	-0.00485	-1.45996	-0.0033
-1.45945	-0.00484	-1.45946	-0.0033
-1.45895	-0.00483	-1.45896	-0.00329
-1.45845	-0.00482	-1.45846	-0.00329
-1.45795	-0.00481	-1.45796	-0.00328
-1.45745	-0.0048	-1.45746	-0.00328
-1.45695	-0.00479	-1.45696	-0.00327
-1.45645	-0.00478	-1.45646	-0.00326
-1.45596	-0.00477	-1.45596	-0.00326
-1.45546	-0.00476	-1.45546	-0.00325
-1.45496	-0.00475	-1.45496	-0.00324
-1.45446	-0.00474	-1.45446	-0.00323
-1.45396	-0.00473	-1.45396	-0.00322
-1.45346	-0.00472	-1.45346	-0.00321
-1.45296	-0.00471	-1.45296	-0.00321
-1.45246	-0.0047	-1.45246	-0.0032
-1.45196	-0.00469	-1.45196	-0.00319
-1.45146	-0.00468	-1.45146	-0.00318
-1.45096	-0.00467	-1.45096	-0.00318
-1.45046	-0.00466	-1.45046	-0.00319
-1.44996	-0.00465	-1.44996	-0.00321
-1.44946	-0.00464	-1.44946	-0.00321
-1.44895	-0.00463	-1.44896	-0.00322
-1.44846	-0.00462	-1.44846	-0.00321
-1.44795	-0.00461	-1.44796	-0.00321
-1.44745	-0.0046	-1.44746	-0.00321
-1.44695	-0.00459	-1.44696	-0.0032
-1.44645	-0.00458	-1.44646	-0.00319
-1.44595	-0.00457	-1.44596	-0.00318
-1.44546	-0.00456	-1.44546	-0.00318
-1.44496	-0.00456	-1.44496	-0.00318
-1.44446	-0.00455	-1.44446	-0.00318
-1.44395	-0.00454	-1.44396	-0.00319
-1.44346	-0.00453	-1.44346	-0.00322
-1.44295	-0.00452	-1.44296	-0.00327
-1.44245	-0.00451	-1.44246	-0.0033
-1.44195	-0.00451	-1.44196	-0.00331
-1.44146	-0.0045	-1.44146	-0.00331
-1.44096	-0.00449	-1.44096	-0.00331
-1.44046	-0.00448	-1.44046	-0.0033
-1.43996	-0.00447	-1.43996	-0.00329
-1.43946	-0.00447	-1.43946	-0.00329
-1.43896	-0.00446	-1.43896	-0.00328
-1.43846	-0.00445	-1.43846	-0.00327
-1.43796	-0.00444	-1.43796	-0.00327
-1.43746	-0.00443	-1.43746	-0.00326
-1.43696	-0.00442	-1.43696	-0.00325
-1.43646	-0.00441	-1.43646	-0.00325
-1.43596	-0.00441	-1.43596	-0.00324
-1.43546	-0.0044	-1.43546	-0.00323
-1.43496	-0.00439	-1.43496	-0.00323
-1.43446	-0.00438	-1.43446	-0.00322
-1.43396	-0.00437	-1.43396	-0.00322
-1.43346	-0.00436	-1.43346	-0.00321
-1.43296	-0.00436	-1.43296	-0.0032
-1.43246	-0.00435	-1.43246	-0.00319
-1.43196	-0.00434	-1.43196	-0.00318
-1.43146	-0.00433	-1.43146	-0.00318
-1.43096	-0.00432	-1.43096	-0.00317
-1.43046	-0.00432	-1.43046	-0.00316
-1.42996	-0.00431	-1.42996	-0.00315
-1.42946	-0.0043	-1.42946	-0.00315
-1.42896	-0.00429	-1.42896	-0.00314
-1.42846	-0.00429	-1.42846	-0.00314
-1.42796	-0.00428	-1.42796	-0.00315
-1.42746	-0.00427	-1.42746	-0.00316
-1.42696	-0.00426	-1.42696	-0.00316
-1.42646	-0.00426	-1.42646	-0.00315
-1.42596	-0.00425	-1.42596	-0.00315
-1.42546	-0.00424	-1.42546	-0.00314
-1.42496	-0.00423	-1.42496	-0.00313
-1.42446	-0.00422	-1.42446	-0.00313
-1.42396	-0.00422	-1.42396	-0.00312
-1.42346	-0.00421	-1.42346	-0.00312
-1.42296	-0.0042	-1.42296	-0.00311
-1.42246	-0.00419	-1.42246	-0.0031
-1.42196	-0.00419	-1.42196	-0.00309
-1.42146	-0.00418	-1.42146	-0.00309
-1.42096	-0.00417	-1.42096	-0.00308
-1.42046	-0.00416	-1.42046	-0.00307
-1.41996	-0.00416	-1.41996	-0.00306
-1.41946	-0.00415	-1.41946	-0.00305
-1.41896	-0.00414	-1.41896	-0.00305
-1.41846	-0.00413	-1.41846	-0.00305
-1.41796	-0.00413	-1.41796	-0.00305
-1.41746	-0.00412	-1.41746	-0.00305
-1.41696	-0.00411	-1.41696	-0.00305
-1.41646	-0.00411	-1.41646	-0.00307
-1.41596	-0.0041	-1.41596	-0.00308
-1.41546	-0.00409	-1.41546	-0.00309
-1.41496	-0.00409	-1.41496	-0.00308
-1.41446	-0.00408	-1.41446	-0.00308
-1.41396	-0.00407	-1.41396	-0.00307
-1.41346	-0.00407	-1.41346	-0.00307
-1.41296	-0.00406	-1.41296	-0.00306
-1.41246	-0.00405	-1.41246	-0.00306
-1.41196	-0.00404	-1.41196	-0.00305
-1.41146	-0.00404	-1.41146	-0.00305
-1.41096	-0.00403	-1.41096	-0.00305
-1.41046	-0.00403	-1.41046	-0.00305
-1.40996	-0.00402	-1.40996	-0.00305
-1.40946	-0.00402	-1.40946	-0.00305
-1.40896	-0.00401	-1.40896	-0.00304
-1.40846	-0.004	-1.40846	-0.00303
-1.40797	-0.004	-1.40796	-0.00302
-1.40747	-0.00399	-1.40747	-0.00302
-1.40697	-0.00398	-1.40697	-0.00301
-1.40647	-0.00398	-1.40647	-0.003
-1.40597	-0.00397	-1.40597	-0.003
-1.40547	-0.00397	-1.40547	-0.00299
-1.40497	-0.00396	-1.40497	-0.00299
-1.40447	-0.00395	-1.40447	-0.00299
-1.40397	-0.00395	-1.40397	-0.00298
-1.40347	-0.00394	-1.40347	-0.00298
-1.40297	-0.00393	-1.40297	-0.00297
-1.40247	-0.00393	-1.40247	-0.00296
-1.40197	-0.00392	-1.40197	-0.00296
-1.40147	-0.00391	-1.40147	-0.00296
-1.40097	-0.00391	-1.40097	-0.00295
-1.40047	-0.0039	-1.40047	-0.00295
-1.39997	-0.0039	-1.39997	-0.00294
-1.39947	-0.00389	-1.39947	-0.00294
-1.39897	-0.00389	-1.39897	-0.00294
-1.39847	-0.00388	-1.39847	-0.00294
-1.39797	-0.00388	-1.39797	-0.00294
-1.39747	-0.00387	-1.39748	-0.00294
-1.39697	-0.00386	-1.39698	-0.00293
-1.39647	-0.00386	-1.39648	-0.00292
-1.39597	-0.00385	-1.39598	-0.00292
-1.39547	-0.00384	-1.39548	-0.00291
-1.39497	-0.00384	-1.39498	-0.0029
-1.39447	-0.00384	-1.39448	-0.0029
-1.39397	-0.00383	-1.39398	-0.00289
-1.39347	-0.00383	-1.39348	-0.00288
-1.39297	-0.00382	-1.39297	-0.00288
-1.39247	-0.00381	-1.39248	-0.00287
-1.39197	-0.00381	-1.39198	-0.00287
-1.39147	-0.0038	-1.39148	-0.00286
-1.39097	-0.0038	-1.39098	-0.00285
-1.39047	-0.00379	-1.39048	-0.00285
-1.38997	-0.00379	-1.38998	-0.00284
-1.38947	-0.00378	-1.38948	-0.00283
-1.38897	-0.00377	-1.38898	-0.00283
-1.38847	-0.00377	-1.38848	-0.00282
-1.38797	-0.00376	-1.38798	-0.00281
-1.38748	-0.00376	-1.38748	-0.00281
-1.38698	-0.00375	-1.38698	-0.0028
-1.38648	-0.00374	-1.38648	-0.0028
-1.38598	-0.00374	-1.38598	-0.00279
-1.38548	-0.00373	-1.38548	-0.00278
-1.38498	-0.00372	-1.38498	-0.00278
-1.38448	-0.00372	-1.38448	-0.00277
-1.38398	-0.00371	-1.38398	-0.00276
-1.38348	-0.00371	-1.38348	-0.00275
-1.38298	-0.0037	-1.38298	-0.00273
-1.38248	-0.00369	-1.38248	-0.00271
-1.38198	-0.00369	-1.38198	-0.0027
-1.38148	-0.00368	-1.38148	-0.0027
-1.38098	-0.00368	-1.38098	-0.00269
-1.38048	-0.00367	-1.38048	-0.00269
-1.37998	-0.00367	-1.37998	-0.00268
-1.37948	-0.00366	-1.37948	-0.00267
-1.37898	-0.00366	-1.37898	-0.00267
-1.37848	-0.00366	-1.37848	-0.00266
-1.37798	-0.00366	-1.37798	-0.00266
-1.37748	-0.00367	-1.37748	-0.00265
-1.37698	-0.00367	-1.37698	-0.00264
-1.37648	-0.00367	-1.37648	-0.00264
-1.37598	-0.00366	-1.37598	-0.00264
-1.37548	-0.00366	-1.37548	-0.00263
-1.37498	-0.00365	-1.37498	-0.00263
-1.37448	-0.00365	-1.37448	-0.00262
-1.37398	-0.00364	-1.37398	-0.00262
-1.37348	-0.00364	-1.37348	-0.00261
-1.37298	-0.00363	-1.37298	-0.00261
-1.37248	-0.00363	-1.37248	-0.0026
-1.37198	-0.00362	-1.37198	-0.0026
-1.37148	-0.00362	-1.37148	-0.00259
-1.37098	-0.00361	-1.37098	-0.00258
-1.37048	-0.00361	-1.37048	-0.00258
-1.36998	-0.0036	-1.36998	-0.00257
-1.36948	-0.0036	-1.36948	-0.00257
-1.36898	-0.00359	-1.36898	-0.00256
-1.36848	-0.00358	-1.36848	-0.00255
-1.36798	-0.00358	-1.36798	-0.00255
-1.36748	-0.00357	-1.36748	-0.00254
-1.36698	-0.00357	-1.36698	-0.00254
-1.36648	-0.00356	-1.36648	-0.00253
-1.36598	-0.00356	-1.36598	-0.00252
-1.36548	-0.00355	-1.36548	-0.00252
-1.36498	-0.00355	-1.36498	-0.00251
-1.36448	-0.00354	-1.36448	-0.00251
-1.36398	-0.00354	-1.36398	-0.0025
-1.36348	-0.00353	-1.36348	-0.0025
-1.36298	-0.00353	-1.36298	-0.00249
-1.36248	-0.00352	-1.36248	-0.00248
-1.36198	-0.00352	-1.36198	-0.00248
-1.36148	-0.00351	-1.36148	-0.00247
-1.36098	-0.00351	-1.36098	-0.00247
-1.36048	-0.0035	-1.36048	-0.00246
-1.35998	-0.0035	-1.35998	-0.00246
-1.35948	-0.0035	-1.35948	-0.00245
-1.35898	-0.00349	-1.35898	-0.00245
-1.35848	-0.00349	-1.35848	-0.00244
-1.35798	-0.00348	-1.35798	-0.00244
-1.35748	-0.00348	-1.35748	-0.00243
-1.35698	-0.00347	-1.35698	-0.00243
-1.35648	-0.00347	-1.35648	-0.00243
-1.35598	-0.00346	-1.35598	-0.00242
-1.35548	-0.00346	-1.35548	-0.00242
-1.35498	-0.00345	-1.35498	-0.00241
-1.35448	-0.00345	-1.35448	-0.00241
-1.35398	-0.00344	-1.35398	-0.0024
-1.35348	-0.00344	-1.35348	-0.0024
-1.35298	-0.00343	-1.35298	-0.00239
-1.35248	-0.00343	-1.35248	-0.00239
-1.35198	-0.00343	-1.35198	-0.00238
-1.35148	-0.00342	-1.35148	-0.00238
-1.35098	-0.00342	-1.35098	-0.00237
-1.35048	-0.00341	-1.35048	-0.00237
-1.34998	-0.00341	-1.34998	-0.00236
-1.34948	-0.0034	-1.34948	-0.00236
-1.34898	-0.0034	-1.34898	-0.00235
-1.34848	-0.00339	-1.34848	-0.00235
-1.34798	-0.00338	-1.34798	-0.00234
-1.34748	-0.00338	-1.34748	-0.00234
-1.34698	-0.00338	-1.34698	-0.00233
-1.34648	-0.00337	-1.34648	-0.00233
-1.34598	-0.00337	-1.34598	-0.00233
-1.34548	-0.00336	-1.34548	-0.00233
-1.34498	-0.00336	-1.34498	-0.00233
-1.34448	-0.00335	-1.34448	-0.00232
-1.34398	-0.00335	-1.34398	-0.00232
-1.34348	-0.00334	-1.34348	-0.00231
-1.34298	-0.00334	-1.34298	-0.00231
-1.34248	-0.00333	-1.34248	-0.0023
-1.34198	-0.00333	-1.34198	-0.0023
-1.34148	-0.00332	-1.34148	-0.00229
-1.34098	-0.00332	-1.34098	-0.00229
-1.34048	-0.00331	-1.34048	-0.00228
-1.33998	-0.00331	-1.33998	-0.00228
-1.33948	-0.0033	-1.33948	-0.00228
-1.33898	-0.0033	-1.33898	-0.00227
-1.33848	-0.00329	-1.33848	-0.00226
-1.33798	-0.00329	-1.33798	-0.00226
-1.33748	-0.00329	-1.33748	-0.00225
-1.33698	-0.00328	-1.33698	-0.00225
-1.33648	-0.00327	-1.33648	-0.00225
-1.33598	-0.00327	-1.33598	-0.00225
-1.33548	-0.00326	-1.33548	-0.00224
-1.33498	-0.00326	-1.33498	-0.00224
-1.33448	-0.00326	-1.33448	-0.00223
-1.33398	-0.00325	-1.33398	-0.00223
-1.33348	-0.00325	-1.33348	-0.00222
-1.33298	-0.00324	-1.33298	-0.00222
-1.33248	-0.00324	-1.33248	-0.00221
-1.33198	-0.00323	-1.33198	-0.00221
-1.33148	-0.00323	-1.33148	-0.0022
-1.33098	-0.00322	-1.33098	-0.0022
-1.33048	-0.00322	-1.33047	-0.00219
-1.32997	-0.00321	-1.32997	-0.00219
-1.32947	-0.00321	-1.32947	-0.00218
-1.32897	-0.0032	-1.32897	-0.00218
-1.32847	-0.0032	-1.32847	-0.00217
-1.32797	-0.00319	-1.32797	-0.00216
-1.32747	-0.00319	-1.32747	-0.00216
-1.32697	-0.00318	-1.32697	-0.00215
-1.32647	-0.00318	-1.32647	-0.00215
-1.32597	-0.00317	-1.32597	-0.00215
-1.32547	-0.00317	-1.32547	-0.00214
-1.32497	-0.00316	-1.32497	-0.00214
-1.32447	-0.00316	-1.32447	-0.00213
-1.32397	-0.00316	-1.32397	-0.00212
-1.32347	-0.00315	-1.32347	-0.00212
-1.32297	-0.00315	-1.32297	-0.00211
-1.32247	-0.00314	-1.32247	-0.0021
-1.32197	-0.00314	-1.32197	-0.0021
-1.32147	-0.00313	-1.32147	-0.00209
-1.32097	-0.00313	-1.32097	-0.00209
-1.32047	-0.00312	-1.32047	-0.00208
-1.31997	-0.00312	-1.31997	-0.00208
-1.31947	-0.00311	-1.31947	-0.00207
-1.31898	-0.00311	-1.31898	-0.00207
-1.31848	-0.00311	-1.31848	-0.00207
-1.31797	-0.0031	-1.31797	-0.00207
-1.31747	-0.0031	-1.31747	-0.00207
-1.31697	-0.00309	-1.31698	-0.00207
-1.31647	-0.00309	-1.31647	-0.00206
-1.31597	-0.00308	-1.31597	-0.00206
-1.31547	-0.00308	-1.31547	-0.00206
-1.31497	-0.00307	-1.31497	-0.00205
-1.31447	-0.00307	-1.31448	-0.00205
-1.31397	-0.00306	-1.31398	-0.00205
-1.31347	-0.00306	-1.31348	-0.00205
-1.31297	-0.00306	-1.31297	-0.00205
-1.31247	-0.00305	-1.31247	-0.00205
-1.31197	-0.00305	-1.31197	-0.00205
-1.31147	-0.00304	-1.31147	-0.00204
-1.31097	-0.00304	-1.31097	-0.00204
-1.31047	-0.00303	-1.31047	-0.00203
-1.30997	-0.00303	-1.30998	-0.00203
-1.30948	-0.00303	-1.30948	-0.00202
-1.30898	-0.00302	-1.30898	-0.00202
-1.30848	-0.00302	-1.30848	-0.00202
-1.30798	-0.00301	-1.30798	-0.00201
-1.30748	-0.00301	-1.30748	-0.00201
-1.30698	-0.00301	-1.30698	-0.002
-1.30648	-0.003	-1.30648	-0.002
-1.30598	-0.003	-1.30598	-0.00199
-1.30548	-0.00299	-1.30548	-0.00199
-1.30498	-0.00299	-1.30498	-0.00199
-1.30448	-0.00298	-1.30448	-0.00199
-1.30398	-0.00298	-1.30398	-0.00198
-1.30348	-0.00297	-1.30348	-0.00198
-1.30298	-0.00297	-1.30298	-0.00198
-1.30248	-0.00297	-1.30248	-0.00197
-1.30198	-0.00296	-1.30198	-0.00197
-1.30148	-0.00296	-1.30148	-0.00197
-1.30098	-0.00295	-1.30098	-0.00196
-1.30048	-0.00295	-1.30048	-0.00196
-1.29998	-0.00295	-1.29998	-0.00196
-1.29948	-0.00294	-1.29948	-0.00195
-1.29898	-0.00294	-1.29898	-0.00195
-1.29848	-0.00293	-1.29848	-0.00194
-1.29798	-0.00293	-1.29798	-0.00194
-1.29748	-0.00292	-1.29748	-0.00193
-1.29698	-0.00292	-1.29698	-0.00193
-1.29648	-0.00292	-1.29648	-0.00192
-1.29598	-0.00291	-1.29598	-0.00192
-1.29548	-0.00291	-1.29548	-0.00192
-1.29497	-0.0029	-1.29498	-0.00191
-1.29448	-0.0029	-1.29448	-0.00191
-1.29398	-0.00289	-1.29398	-0.00191
-1.29348	-0.00289	-1.29348	-0.0019
-1.29297	-0.00289	-1.29297	-0.0019
-1.29247	-0.00288	-1.29247	-0.00189
-1.29197	-0.00288	-1.29198	-0.00189
-1.29147	-0.00287	-1.29147	-0.00188
-1.29097	-0.00287	-1.29097	-0.00188
-1.29047	-0.00287	-1.29047	-0.00187
-1.28997	-0.00286	-1.28997	-0.00187
-1.28947	-0.00286	-1.28947	-0.00187
-1.28897	-0.00285	-1.28898	-0.00186
-1.28847	-0.00285	-1.28847	-0.00186
-1.28797	-0.00285	-1.28797	-0.00185
-1.28747	-0.00284	-1.28747	-0.00185
-1.28697	-0.00284	-1.28697	-0.00185
-1.28647	-0.00283	-1.28647	-0.00184
-1.28597	-0.00283	-1.28597	-0.00184
-1.28547	-0.00282	-1.28547	-0.00183
-1.28497	-0.00282	-1.28497	-0.00183
-1.28447	-0.00282	-1.28448	-0.00182
-1.28397	-0.00281	-1.28398	-0.00182
-1.28347	-0.00281	-1.28347	-0.00181
-1.28297	-0.00281	-1.28297	-0.00181
-1.28247	-0.0028	-1.28248	-0.0018
-1.28197	-0.00279	-1.28198	-0.0018
-1.28147	-0.00279	-1.28148	-0.0018
-1.28097	-0.00279	-1.28098	-0.00179
-1.28047	-0.00278	-1.28048	-0.00179
-1.27997	-0.00278	-1.27998	-0.00179
-1.27948	-0.00278	-1.27948	-0.00179
-1.27898	-0.00277	-1.27898	-0.00179
-1.27848	-0.00277	-1.27848	-0.00178
-1.27797	-0.00277	-1.27798	-0.00178
-1.27747	-0.00276	-1.27748	-0.00177
-1.27697	-0.00276	-1.27698	-0.00177
-1.27647	-0.00276	-1.27648	-0.00177
-1.27597	-0.00275	-1.27598	-0.00176
-1.27547	-0.00275	-1.27548	-0.00176
-1.27497	-0.00274	-1.27498	-0.00176
-1.27447	-0.00274	-1.27448	-0.00176
-1.27397	-0.00274	-1.27398	-0.00176
-1.27347	-0.00273	-1.27348	-0.00175
-1.27297	-0.00273	-1.27298	-0.00175
-1.27247	-0.00272	-1.27248	-0.00174
-1.27197	-0.00272	-1.27198	-0.00174
-1.27147	-0.00272	-1.27148	-0.00174
-1.27097	-0.00271	-1.27098	-0.00174
-1.27047	-0.00271	-1.27048	-0.00174
-1.26997	-0.0027	-1.26998	-0.00174
-1.26947	-0.0027	-1.26948	-0.00174
-1.26897	-0.0027	-1.26898	-0.00173
-1.26847	-0.00269	-1.26848	-0.00173
-1.26797	-0.00269	-1.26798	-0.00172
-1.26747	-0.00269	-1.26748	-0.00171
-1.26698	-0.00268	-1.26698	-0.00171
-1.26647	-0.00268	-1.26648	-0.0017
-1.26598	-0.00268	-1.26598	-0.0017
-1.26548	-0.00267	-1.26548	-0.0017
-1.26498	-0.00267	-1.26498	-0.00169
-1.26448	-0.00266	-1.26448	-0.00169
-1.26398	-0.00266	-1.26398	-0.00169
-1.26348	-0.00265	-1.26348	-0.00169
-1.26298	-0.00265	-1.26298	-0.00169
-1.26248	-0.00265	-1.26248	-0.00168
-1.26197	-0.00264	-1.26198	-0.00168
-1.26148	-0.00264	-1.26148	-0.00168
-1.26098	-0.00264	-1.26098	-0.00167
-1.26048	-0.00263	-1.26048	-0.00167
-1.25998	-0.00263	-1.25998	-0.00167
-1.25948	-0.00263	-1.25948	-0.00166
-1.25898	-0.00262	-1.25898	-0.00166
-1.25848	-0.00262	-1.25848	-0.00166
-1.25798	-0.00261	-1.25798	-0.00166
-1.25748	-0.00261	-1.25748	-0.00166
-1.25698	-0.00261	-1.25697	-0.00167
-1.25648	-0.0026	-1.25648	-0.00167
-1.25598	-0.0026	-1.25598	-0.00166
-1.25548	-0.0026	-1.25548	-0.00166
-1.25498	-0.00259	-1.25498	-0.00166
-1.25448	-0.00259	-1.25448	-0.00165
-1.25397	-0.00258	-1.25397	-0.00165
-1.25347	-0.00258	-1.25347	-0.00165
-1.25297	-0.00258	-1.25297	-0.00164
-1.25247	-0.00257	-1.25247	-0.00164
-1.25197	-0.00257	-1.25198	-0.00164
-1.25148	-0.00257	-1.25148	-0.00163
-1.25098	-0.00256	-1.25098	-0.00163
-1.25048	-0.00256	-1.25048	-0.00162
-1.24998	-0.00256	-1.24998	-0.00162
-1.24948	-0.00255	-1.24948	-0.00162
-1.24897	-0.00255	-1.24898	-0.00161
-1.24848	-0.00255	-1.24848	-0.00161
-1.24798	-0.00254	-1.24798	-0.00161
-1.24748	-0.00254	-1.24748	-0.0016
-1.24698	-0.00253	-1.24698	-0.0016
-1.24648	-0.00253	-1.24648	-0.00159
-1.24598	-0.00253	-1.24598	-0.00159
-1.24548	-0.00252	-1.24548	-0.00159
-1.24498	-0.00252	-1.24498	-0.00158
-1.24448	-0.00251	-1.24448	-0.00158
-1.24398	-0.00251	-1.24398	-0.00158
-1.24348	-0.00251	-1.24348	-0.00157
-1.24298	-0.0025	-1.24298	-0.00157
-1.24248	-0.0025	-1.24248	-0.00157
-1.24198	-0.0025	-1.24198	-0.00156
-1.24148	-0.00249	-1.24148	-0.00156
-1.24098	-0.00249	-1.24098	-0.00156
-1.24048	-0.00249	-1.24048	-0.00155
-1.23998	-0.00248	-1.23998	-0.00155
-1.23948	-0.00248	-1.23948	-0.00154
-1.23898	-0.00248	-1.23898	-0.00154
-1.23848	-0.00247	-1.23848	-0.00154
-1.23798	-0.00247	-1.23798	-0.00153
-1.23748	-0.00246	-1.23748	-0.00153
-1.23698	-0.00246	-1.23698	-0.00153
-1.23648	-0.00246	-1.23648	-0.00152
-1.23598	-0.00246	-1.23598	-0.00152
-1.23548	-0.00245	-1.23548	-0.00152
-1.23498	-0.00245	-1.23498	-0.00151
-1.23448	-0.00244	-1.23448	-0.00151
-1.23398	-0.00244	-1.23398	-0.0015
-1.23348	-0.00244	-1.23348	-0.0015
-1.23298	-0.00243	-1.23298	-0.0015
-1.23248	-0.00243	-1.23248	-0.00149
-1.23198	-0.00243	-1.23198	-0.00149
-1.23148	-0.00242	-1.23148	-0.00149
-1.23098	-0.00242	-1.23098	-0.00149
-1.23048	-0.00242	-1.23048	-0.00148
-1.22998	-0.00241	-1.22998	-0.00148
-1.22948	-0.00241	-1.22948	-0.00147
-1.22898	-0.00241	-1.22898	-0.00147
-1.22848	-0.00241	-1.22848	-0.00147
-1.22798	-0.00241	-1.22798	-0.00146
-1.22748	-0.00241	-1.22748	-0.00146
-1.22698	-0.00241	-1.22698	-0.00146
-1.22648	-0.00241	-1.22648	-0.00146
-1.22598	-0.0024	-1.22598	-0.00145
-1.22548	-0.0024	-1.22548	-0.00145
-1.22498	-0.0024	-1.22498	-0.00145
-1.22448	-0.00239	-1.22448	-0.00145
-1.22398	-0.00239	-1.22398	-0.00145
-1.22348	-0.00239	-1.22348	-0.00144
-1.22298	-0.00238	-1.22298	-0.00144
-1.22248	-0.00238	-1.22248	-0.00144
-1.22198	-0.00238	-1.22198	-0.00143
-1.22148	-0.00237	-1.22148	-0.00143
-1.22098	-0.00237	-1.22098	-0.00143
-1.22048	-0.00237	-1.22048	-0.00143
-1.21998	-0.00236	-1.21998	-0.00142
-1.21948	-0.00236	-1.21948	-0.00142
-1.21898	-0.00236	-1.21898	-0.00142
-1.21848	-0.00235	-1.21848	-0.00142
-1.21798	-0.00235	-1.21798	-0.00142
-1.21748	-0.00235	-1.21748	-0.00141
-1.21698	-0.00234	-1.21698	-0.00141
-1.21648	-0.00234	-1.21648	-0.00141
-1.21598	-0.00234	-1.21598	-0.00141
-1.21548	-0.00233	-1.21548	-0.0014
-1.21498	-0.00233	-1.21498	-0.0014
-1.21448	-0.00233	-1.21448	-0.0014
-1.21398	-0.00232	-1.21398	-0.00139
-1.21348	-0.00232	-1.21348	-0.00139
-1.21298	-0.00232	-1.21298	-0.00139
-1.21248	-0.00231	-1.21248	-0.00138
-1.21198	-0.00231	-1.21198	-0.00138
-1.21148	-0.0023	-1.21148	-0.00138
-1.21098	-0.0023	-1.21098	-0.00137
-1.21048	-0.0023	-1.21048	-0.00137
-1.20998	-0.00229	-1.20998	-0.00137
-1.20948	-0.00229	-1.20948	-0.00136
-1.20898	-0.00229	-1.20898	-0.00136
-1.20848	-0.00228	-1.20848	-0.00136
-1.20798	-0.00228	-1.20798	-0.00136
-1.20748	-0.00228	-1.20748	-0.00135
-1.20698	-0.00227	-1.20698	-0.00135
-1.20648	-0.00227	-1.20648	-0.00135
-1.20598	-0.00227	-1.20598	-0.00134
-1.20548	-0.00226	-1.20548	-0.00134
-1.20498	-0.00226	-1.20498	-0.00134
-1.20448	-0.00226	-1.20448	-0.00133
-1.20398	-0.00225	-1.20398	-0.00133
-1.20348	-0.00225	-1.20348	-0.00133
-1.20298	-0.00225	-1.20298	-0.00133
-1.20248	-0.00224	-1.20248	-0.00132
-1.20198	-0.00224	-1.20198	-0.00132
-1.20148	-0.00224	-1.20148	-0.00132
-1.20098	-0.00223	-1.20098	-0.00132
-1.20048	-0.00223	-1.20048	-0.00131
-1.19998	-0.00223	-1.19998	-0.00131
-1.19948	-0.00222	-1.19948	-0.00131
-1.19898	-0.00222	-1.19898	-0.0013
-1.19848	-0.00222	-1.19848	-0.0013
-1.19798	-0.00222	-1.19798	-0.0013
-1.19748	-0.00221	-1.19748	-0.0013
-1.19698	-0.00221	-1.19698	-0.00129
-1.19648	-0.00221	-1.19648	-0.00129
-1.19598	-0.0022	-1.19598	-0.00128
-1.19548	-0.0022	-1.19548	-0.00128
-1.19498	-0.00219	-1.19498	-0.00128
-1.19448	-0.00219	-1.19448	-0.00128
-1.19398	-0.00219	-1.19398	-0.00127
-1.19348	-0.00219	-1.19348	-0.00127
-1.19298	-0.00218	-1.19298	-0.00127
-1.19248	-0.00218	-1.19248	-0.00126
-1.19198	-0.00218	-1.19198	-0.00126
-1.19148	-0.00218	-1.19148	-0.00126
-1.19098	-0.00217	-1.19098	-0.00125
-1.19048	-0.00217	-1.19048	-0.00125
-1.18998	-0.00217	-1.18998	-0.00125
-1.18948	-0.00216	-1.18948	-0.00125
-1.18898	-0.00216	-1.18898	-0.00124
-1.18848	-0.00216	-1.18848	-0.00124
-1.18798	-0.00215	-1.18798	-0.00124
-1.18748	-0.00215	-1.18748	-0.00123
-1.18698	-0.00215	-1.18698	-0.00123
-1.18648	-0.00214	-1.18648	-0.00123
-1.18598	-0.00214	-1.18598	-0.00123
-1.18548	-0.00214	-1.18548	-0.00122
-1.18498	-0.00214	-1.18498	-0.00122
-1.18448	-0.00213	-1.18448	-0.00122
-1.18398	-0.00213	-1.18398	-0.00121
-1.18348	-0.00213	-1.18348	-0.00121
-1.18298	-0.00212	-1.18298	-0.00121
-1.18248	-0.00212	-1.18248	-0.0012
-1.18198	-0.00212	-1.18198	-0.0012
-1.18148	-0.00211	-1.18148	-0.0012
-1.18098	-0.00211	-1.18098	-0.00119
-1.18048	-0.00211	-1.18048	-0.00119
-1.17998	-0.0021	-1.17998	-0.00119
-1.17948	-0.0021	-1.17948	-0.00119
-1.17898	-0.0021	-1.17898	-0.00119
-1.17848	-0.00209	-1.17848	-0.00118
-1.17798	-0.00209	-1.17798	-0.00118
-1.17748	-0.00209	-1.17748	-0.00118
-1.17698	-0.00208	-1.17698	-0.00118
-1.17648	-0.00208	-1.17648	-0.00117
-1.17598	-0.00208	-1.17598	-0.00117
-1.17548	-0.00208	-1.17548	-0.00117
-1.17498	-0.00207	-1.17498	-0.00116
-1.17448	-0.00207	-1.17448	-0.00116
-1.17398	-0.00206	-1.17398	-0.00116
-1.17347	-0.00206	-1.17348	-0.00116
-1.17297	-0.00206	-1.17298	-0.00115
-1.17247	-0.00206	-1.17248	-0.00115
-1.17197	-0.00205	-1.17198	-0.00115
-1.17147	-0.00205	-1.17148	-0.00114
-1.17097	-0.00205	-1.17098	-0.00114
-1.17047	-0.00204	-1.17048	-0.00114
-1.16997	-0.00204	-1.16998	-0.00113
-1.16947	-0.00204	-1.16947	-0.00113
-1.16897	-0.00203	-1.16897	-0.00113
-1.16847	-0.00203	-1.16848	-0.00113
-1.16797	-0.00203	-1.16798	-0.00113
-1.16747	-0.00202	-1.16748	-0.00113
-1.16698	-0.00202	-1.16698	-0.00113
-1.16647	-0.00202	-1.16648	-0.00113
-1.16597	-0.00201	-1.16598	-0.00112
-1.16548	-0.00201	-1.16548	-0.00112
-1.16498	-0.00201	-1.16498	-0.00112
-1.16448	-0.00201	-1.16448	-0.00111
-1.16398	-0.002	-1.16398	-0.00111
-1.16348	-0.002	-1.16348	-0.00111
-1.16298	-0.002	-1.16298	-0.0011
-1.16248	-0.00199	-1.16248	-0.0011
-1.16198	-0.00199	-1.16198	-0.0011
-1.16148	-0.00199	-1.16148	-0.0011
-1.16097	-0.00198	-1.16098	-0.00109
-1.16048	-0.00198	-1.16048	-0.00109
-1.15998	-0.00198	-1.15998	-0.00109
-1.15948	-0.00197	-1.15948	-0.00109
-1.15898	-0.00197	-1.15898	-0.00109
-1.15848	-0.00197	-1.15848	-0.00109
-1.15798	-0.00197	-1.15798	-0.00109
-1.15748	-0.00196	-1.15748	-0.00108
-1.15698	-0.00196	-1.15698	-0.00108
-1.15648	-0.00196	-1.15648	-0.00108
-1.15598	-0.00195	-1.15598	-0.00108
-1.15548	-0.00195	-1.15548	-0.00107
-1.15498	-0.00195	-1.15498	-0.00107
-1.15448	-0.00194	-1.15448	-0.00107
-1.15398	-0.00194	-1.15398	-0.00107
-1.15348	-0.00194	-1.15348	-0.00106
-1.15298	-0.00194	-1.15298	-0.00106
-1.15248	-0.00193	-1.15248	-0.00106
-1.15198	-0.00193	-1.15198	-0.00106
-1.15148	-0.00193	-1.15148	-0.00105
-1.15098	-0.00192	-1.15098	-0.00105
-1.15048	-0.00192	-1.15048	-0.00105
-1.14998	-0.00192	-1.14998	-0.00105
-1.14948	-0.00191	-1.14948	-0.00104
-1.14898	-0.00191	-1.14898	-0.00104
-1.14848	-0.00191	-1.14848	-0.00104
-1.14798	-0.00191	-1.14798	-0.00104
-1.14748	-0.0019	-1.14748	-0.00103
-1.14698	-0.0019	-1.14698	-0.00103
-1.14648	-0.0019	-1.14648	-0.00103
-1.14598	-0.00189	-1.14598	-0.00102
-1.14548	-0.00189	-1.14548	-0.00102
-1.14498	-0.00189	-1.14498	-0.00102
-1.14448	-0.00188	-1.14448	-0.00102
-1.14398	-0.00188	-1.14398	-0.00101
-1.14348	-0.00188	-1.14348	-0.00101
-1.14298	-0.00188	-1.14298	-0.00101
-1.14248	-0.00187	-1.14248	-0.001
-1.14198	-0.00187	-1.14198	-0.001
-1.14148	-0.00187	-1.14148	-0.001
-1.14098	-0.00186	-1.14098	-0.000998199
-1.14048	-0.00186	-1.14048	-0.000996269
-1.13998	-0.00186	-1.13998	-0.000994137
-1.13948	-0.00186	-1.13948	-0.000991639
-1.13898	-0.00185	-1.13898	-0.000988921
-1.13848	-0.00185	-1.13848	-0.00098583
-1.13798	-0.00185	-1.13798	-0.000982617
-1.13748	-0.00184	-1.13748	-0.000979858
-1.13698	-0.00184	-1.13698	-0.000976754
-1.13648	-0.00184	-1.13648	-0.000974231
-1.13598	-0.00183	-1.13598	-0.000972397
-1.13548	-0.00183	-1.13548	-0.000970296
-1.13498	-0.00183	-1.13497	-0.000967809
-1.13448	-0.00183	-1.13447	-0.000965293
-1.13398	-0.00182	-1.13397	-0.000962866
-1.13348	-0.00182	-1.13347	-0.000960369
-1.13298	-0.00182	-1.13298	-0.000958445
-1.13248	-0.00181	-1.13248	-0.000955719
-1.13198	-0.00181	-1.13198	-0.000952229
-1.13148	-0.00181	-1.13148	-0.000948485
-1.13098	-0.0018	-1.13098	-0.000944954
-1.13048	-0.0018	-1.13048	-0.000942784
-1.12998	-0.0018	-1.12998	-0.00094077
-1.12948	-0.00179	-1.12948	-0.000938412
-1.12898	-0.00179	-1.12898	-0.000935938
-1.12848	-0.00179	-1.12848	-0.000933128
-1.12798	-0.00179	-1.12798	-0.000930305
-1.12748	-0.00178	-1.12748	-0.000927081
-1.12698	-0.00178	-1.12698	-0.000923524
-1.12648	-0.00178	-1.12648	-0.000920651
-1.12598	-0.00177	-1.12598	-0.000918205
-1.12548	-0.00177	-1.12548	-0.0009159
-1.12498	-0.00177	-1.12498	-0.000913941
-1.12448	-0.00176	-1.12448	-0.000911699
-1.12398	-0.00176	-1.12398	-0.000909165
-1.12348	-0.00176	-1.12348	-0.000906931
-1.12298	-0.00176	-1.12298	-0.000904895
-1.12248	-0.00175	-1.12248	-0.000902033
-1.12198	-0.00175	-1.12198	-0.000899391
-1.12148	-0.00175	-1.12148	-0.000897617
-1.12098	-0.00175	-1.12098	-0.000894743
-1.12048	-0.00174	-1.12048	-0.000891601
-1.11998	-0.00174	-1.11998	-0.000889064
-1.11948	-0.00174	-1.11948	-0.000886531
-1.11898	-0.00173	-1.11898	-0.000884297
-1.11848	-0.00173	-1.11848	-0.000881865
-1.11798	-0.00173	-1.11798	-0.00087887
-1.11748	-0.00172	-1.11748	-0.000876185
-1.11698	-0.00172	-1.11698	-0.000873999
-1.11648	-0.00172	-1.11648	-0.000871583
-1.11598	-0.00172	-1.11598	-0.000869487
-1.11548	-0.00171	-1.11548	-0.000867299
-1.11498	-0.00171	-1.11498	-0.000864188
-1.11448	-0.00171	-1.11448	-0.000861165
-1.11398	-0.0017	-1.11398	-0.000859065
-1.11348	-0.0017	-1.11348	-0.000857174
-1.11298	-0.0017	-1.11298	-0.000854459
-1.11248	-0.0017	-1.11248	-0.000851768
-1.11198	-0.00169	-1.11198	-0.000848984
-1.11148	-0.00169	-1.11148	-0.000846369
-1.11098	-0.00169	-1.11098	-0.000844107
-1.11048	-0.00169	-1.11048	-0.000841269
-1.10998	-0.00168	-1.10998	-0.000838337
-1.10948	-0.00168	-1.10948	-0.000836268
-1.10898	-0.00168	-1.10898	-0.000834784
-1.10848	-0.00167	-1.10848	-0.000832503
-1.10798	-0.00167	-1.10798	-0.000830353
-1.10748	-0.00167	-1.10748	-0.000828941
-1.10698	-0.00167	-1.10698	-0.000826684
-1.10648	-0.00166	-1.10648	-0.000823747
-1.10598	-0.00166	-1.10598	-0.00082118
-1.10548	-0.00166	-1.10548	-0.000819034
-1.10498	-0.00165	-1.10498	-0.000816532
-1.10448	-0.00165	-1.10448	-0.00081401
-1.10398	-0.00165	-1.10398	-0.00081178
-1.10348	-0.00165	-1.10348	-0.000809845
-1.10298	-0.00164	-1.10298	-0.00080791
-1.10248	-0.00164	-1.10248	-0.000805676
-1.10198	-0.00164	-1.10198	-0.000803046
-1.10148	-0.00163	-1.10148	-0.000799985
-1.10098	-0.00163	-1.10098	-0.00079688
-1.10048	-0.00163	-1.10048	-0.000794058
-1.09998	-0.00163	-1.09998	-0.000791926
-1.09948	-0.00162	-1.09948	-0.00078933
-1.09898	-0.00162	-1.09898	-0.000786876
-1.09848	-0.00162	-1.09848	-0.000785065
-1.09798	-0.00162	-1.09798	-0.000782774
-1.09748	-0.00161	-1.09748	-0.000780124
-1.09698	-0.00161	-1.09698	-0.000777454
-1.09648	-0.00161	-1.09648	-0.000774976
-1.09598	-0.0016	-1.09598	-0.000772561
-1.09548	-0.0016	-1.09548	-0.00076987
-1.09499	-0.0016	-1.09498	-0.000767187
-1.09449	-0.00159	-1.09449	-0.000764803
-1.09399	-0.00159	-1.09399	-0.00076242
-1.09349	-0.00159	-1.09349	-0.000760038
-1.09299	-0.00159	-1.09299	-0.000758151
-1.09249	-0.00158	-1.09249	-0.000755736
-1.09199	-0.00158	-1.09199	-0.000753144
-1.09149	-0.00158	-1.09149	-0.00075089
-1.09099	-0.00158	-1.09099	-0.000748253
-1.09049	-0.00157	-1.09049	-0.000746381
-1.08999	-0.00157	-1.08999	-0.000744764
-1.08949	-0.00157	-1.08949	-0.000742439
-1.08899	-0.00157	-1.08899	-0.000739876
-1.08849	-0.00156	-1.08849	-0.000736839
-1.08799	-0.00156	-1.08799	-0.000733841
-1.08749	-0.00156	-1.08749	-0.000731849
-1.08699	-0.00156	-1.08699	-0.00073039
-1.08649	-0.00155	-1.08649	-0.00072782
-1.08599	-0.00155	-1.08599	-0.000725176
-1.08549	-0.00155	-1.08549	-0.000723302
-1.08499	-0.00154	-1.08499	-0.000722082
-1.08449	-0.00154	-1.08449	-0.000719789
-1.08399	-0.00154	-1.08399	-0.00071694
-1.08349	-0.00154	-1.08349	-0.000714601
-1.08299	-0.00153	-1.08299	-0.000712729
-1.08249	-0.00153	-1.08249	-0.000710119
-1.08199	-0.00153	-1.08199	-0.000706867
-1.08149	-0.00153	-1.08149	-0.000704493
-1.08099	-0.00152	-1.08099	-0.00070251
-1.08049	-0.00152	-1.08049	-0.000700757
-1.07999	-0.00152	-1.07999	-0.000699676
-1.07949	-0.00151	-1.07949	-0.000697728
-1.07899	-0.00151	-1.07899	-0.000694696
-1.07849	-0.00151	-1.07849	-0.0006917
-1.07799	-0.00151	-1.07799	-0.000689808
-1.07749	-0.0015	-1.07749	-0.000688185
-1.07699	-0.0015	-1.07699	-0.000686254
-1.07649	-0.0015	-1.07649	-0.000684022
-1.07599	-0.0015	-1.07599	-0.00068159
-1.07549	-0.00149	-1.07549	-0.000679886
-1.07499	-0.00149	-1.07499	-0.000677631
-1.07449	-0.00149	-1.07449	-0.000675092
-1.07399	-0.00149	-1.07399	-0.000673452
-1.07349	-0.00148	-1.07349	-0.000672508
-1.07299	-0.00148	-1.07299	-0.000670704
-1.07249	-0.00148	-1.07249	-0.000667522
-1.07199	-0.00147	-1.07199	-0.000664575
-1.07149	-0.00147	-1.07149	-0.0006626
-1.07099	-0.00147	-1.07099	-0.000661148
-1.07049	-0.00147	-1.07049	-0.000658777
-1.06999	-0.00146	-1.06999	-0.000655903
-1.06949	-0.00146	-1.06949	-0.000653753
-1.06899	-0.00146	-1.06899	-0.000651746
-1.06849	-0.00146	-1.06849	-0.000649489
-1.06799	-0.00145	-1.06799	-0.000647049
-1.06749	-0.00145	-1.06749	-0.000644747
-1.06699	-0.00145	-1.06699	-0.000642291
-1.06649	-0.00144	-1.06649	-0.000640083
-1.06599	-0.00144	-1.06599	-0.000638355
-1.06549	-0.00144	-1.06549	-0.000636686
-1.06499	-0.00144	-1.06499	-0.00063484
-1.06449	-0.00143	-1.06449	-0.000632735
-1.06399	-0.00143	-1.06399	-0.000630545
-1.06349	-0.00143	-1.06349	-0.000628623
-1.06299	-0.00143	-1.06299	-0.000626692
-1.06249	-0.00143	-1.06249	-0.000624957
-1.06199	-0.00142	-1.06199	-0.000622691
-1.06149	-0.00142	-1.06149	-0.000620248
-1.06099	-0.00142	-1.06099	-0.000618341
-1.06049	-0.00142	-1.06049	-0.000616018
-1.05999	-0.00141	-1.05999	-0.000613457
-1.05949	-0.00141	-1.05949	-0.000610916
-1.05899	-0.00141	-1.05899	-0.000608778
-1.05849	-0.0014	-1.05849	-0.000607073
-1.05799	-0.0014	-1.05799	-0.000605016
-1.05749	-0.0014	-1.05749	-0.000602642
-1.05699	-0.0014	-1.05699	-0.000600958
-1.05649	-0.00139	-1.05649	-0.000599602
-1.05599	-0.00139	-1.05599	-0.000597661
-1.05549	-0.00139	-1.05549	-0.000595029
-1.05499	-0.00139	-1.05499	-0.000592365
-1.05449	-0.00139	-1.05449	-0.000590186
-1.05399	-0.00138	-1.05399	-0.000587772
-1.05349	-0.00138	-1.05349	-0.000585181
-1.05299	-0.00137	-1.05299	-0.000582629
-1.05249	-0.00137	-1.05249	-0.000580389
-1.05199	-0.00137	-1.05199	-0.000578948
-1.05149	-0.00136	-1.05149	-0.000577276
-1.05099	-0.00136	-1.05099	-0.000575428
-1.05049	-0.00136	-1.05049	-0.000574018
-1.04999	-0.00136	-1.04999	-0.000572059
-1.04949	-0.00135	-1.04949	-0.000569421
-1.04899	-0.00135	-1.04899	-0.000567052
-1.04849	-0.00135	-1.04849	-0.00056527
-1.04799	-0.00135	-1.04799	-0.000563782
-1.04749	-0.00134	-1.04749	-0.000561599
-1.04699	-0.00134	-1.04699	-0.000559283
-1.04649	-0.00134	-1.04649	-0.00055732
-1.04599	-0.00134	-1.04599	-0.000554779
-1.04549	-0.00134	-1.04549	-0.000552146
-1.04499	-0.00133	-1.04499	-0.000549977
-1.04449	-0.00133	-1.04449	-0.000547666
-1.04399	-0.00133	-1.04399	-0.000545903
-1.04349	-0.00132	-1.04349	-0.00054462
-1.04299	-0.00132	-1.04299	-0.000542406
-1.04249	-0.00132	-1.04249	-0.00054008
-1.04199	-0.00132	-1.04199	-0.00053851
-1.04149	-0.00131	-1.04149	-0.000536994
-1.04099	-0.00131	-1.04099	-0.000534702
-1.04049	-0.00131	-1.04049	-0.000532647
-1.03999	-0.00131	-1.03999	-0.000530573
-1.03949	-0.0013	-1.03949	-0.000528789
-1.03899	-0.0013	-1.03899	-0.000526904
-1.03849	-0.0013	-1.03849	-0.000524886
-1.03799	-0.0013	-1.03799	-0.000523419
-1.03749	-0.0013	-1.03749	-0.000522136
-1.03699	-0.00129	-1.03699	-0.000520517
-1.03649	-0.00129	-1.03649	-0.000518787
-1.03599	-0.00129	-1.03599	-0.000516423
-1.03549	-0.00129	-1.03549	-0.000513749
-1.03499	-0.00128	-1.03499	-0.000511269
-1.03449	-0.00128	-1.03449	-0.000509053
-1.03399	-0.00128	-1.03399	-0.000507718
-1.03349	-0.00128	-1.03349	-0.000506182
-1.03299	-0.00127	-1.03299	-0.00050418
-1.03249	-0.00127	-1.03249	-0.000501826
-1.03199	-0.00127	-1.03199	-0.000499254
-1.03149	-0.00127	-1.03149	-0.000497603
-1.03099	-0.00127	-1.03099	-0.000496854
-1.03049	-0.00126	-1.03049	-0.000496008
-1.02999	-0.00126	-1.02999	-0.000494337
-1.02949	-0.00126	-1.02949	-0.000492291
-1.02899	-0.00126	-1.02899	-0.000490318
-1.02849	-0.00125	-1.02849	-0.000488171
-1.02799	-0.00125	-1.02799	-0.000486463
-1.02749	-0.00125	-1.02749	-0.000484802
-1.02699	-0.00125	-1.02699	-0.000482561
-1.02649	-0.00124	-1.02649	-0.000480821
-1.02599	-0.00124	-1.02599	-0.000479447
-1.02549	-0.00124	-1.02549	-0.000477599
-1.02499	-0.00124	-1.02499	-0.000474799
-1.02449	-0.00123	-1.02449	-0.00047188
-1.02399	-0.00123	-1.02399	-0.000469716
-1.02349	-0.00123	-1.02349	-0.000468101
-1.02299	-0.00123	-1.02299	-0.000467067
-1.02249	-0.00123	-1.02249	-0.000466325
-1.02199	-0.00122	-1.02199	-0.000464886
-1.02149	-0.00122	-1.02149	-0.000462719
-1.02099	-0.00122	-1.02099	-0.000460508
-1.02049	-0.00122	-1.02049	-0.000458282
-1.01999	-0.00121	-1.01999	-0.000456051
-1.01949	-0.00121	-1.01949	-0.000454215
-1.01899	-0.00121	-1.01899	-0.000452213
-1.01849	-0.00121	-1.01849	-0.000449759
-1.01799	-0.00121	-1.01799	-0.00044775
-1.01749	-0.0012	-1.01749	-0.000445988
-1.01698	-0.0012	-1.01698	-0.000444309
-1.01648	-0.0012	-1.01648	-0.000443154
-1.01599	-0.0012	-1.01598	-0.000441776
-1.01549	-0.00119	-1.01548	-0.000439133
-1.01499	-0.00119	-1.01498	-0.000436664
-1.01449	-0.00119	-1.01448	-0.000435245
-1.01399	-0.00119	-1.01398	-0.00043368
-1.01349	-0.00119	-1.01348	-0.000431967
-1.01299	-0.00119	-1.01298	-0.000430403
-1.01249	-0.00118	-1.01248	-0.000428989
-1.01199	-0.00118	-1.01198	-0.00042812
-1.01149	-0.00118	-1.01148	-0.000426739
-1.01099	-0.00118	-1.01098	-0.000424392
-1.01049	-0.00117	-1.01048	-0.000421922
-1.00999	-0.00117	-1.00998	-0.00041961
-1.00949	-0.00117	-1.00948	-0.000417946
-1.00899	-0.00117	-1.00898	-0.000416001
-1.00849	-0.00117	-1.00848	-0.000414063
-1.00798	-0.00116	-1.00798	-0.000412523
-1.00748	-0.00116	-1.00748	-0.00041062
-1.00699	-0.00116	-1.00698	-0.000409291
-1.00649	-0.00116	-1.00649	-0.000407756
-1.00599	-0.00116	-1.00599	-0.000405656
-1.00549	-0.00115	-1.00549	-0.000403765
-1.00499	-0.00115	-1.00499	-0.000401745
-1.00449	-0.00115	-1.00449	-0.000399384
-1.00399	-0.00115	-1.00399	-0.000397306
-1.00349	-0.00114	-1.00349	-0.000396216
-1.00299	-0.00114	-1.00299	-0.000395059
-1.00249	-0.00114	-1.00249	-0.000393581
-1.00199	-0.00114	-1.00199	-0.000392096
-1.00149	-0.00114	-1.00149	-0.000390211
-1.00099	-0.00113	-1.00099	-0.000388193
-1.00049	-0.00113	-1.00049	-0.000386627
-0.99999	-0.00113	-0.99999	-0.000385112
-0.99949	-0.00113	-0.99949	-0.00038292
-0.99899	-0.00113	-0.99899	-0.0003807
-0.99849	-0.00112	-0.99849	-0.000378769
-0.99799	-0.00112	-0.99799	-0.000377232
-0.99749	-0.00112	-0.99749	-0.000375727
-0.99699	-0.00112	-0.99699	-0.000373736
-0.99649	-0.00112	-0.99649	-0.000371583
-0.99599	-0.00111	-0.99599	-0.000369972
-0.99549	-0.00111	-0.99549	-0.000368244
-0.99499	-0.00111	-0.99499	-0.000366378
-0.99449	-0.00111	-0.99449	-0.000364664
-0.99399	-0.0011	-0.99399	-0.000363199
-0.99349	-0.0011	-0.99349	-0.000361519
-0.99299	-0.0011	-0.99299	-0.000359768
-0.99249	-0.0011	-0.99249	-0.000358688
-0.99199	-0.0011	-0.99199	-0.000357534
-0.99149	-0.0011	-0.99149	-0.000355362
-0.99099	-0.00109	-0.99099	-0.000353447
-0.99049	-0.00109	-0.99049	-0.000352114
-0.98999	-0.00109	-0.98999	-0.000350677
-0.98949	-0.00109	-0.98949	-0.000349106
-0.98899	-0.00109	-0.98899	-0.000347987
-0.98849	-0.00108	-0.98849	-0.00034682
-0.98799	-0.00108	-0.98799	-0.000345537
-0.98749	-0.00108	-0.98749	-0.000344216
-0.98699	-0.00108	-0.98699	-0.000342684
-0.98649	-0.00108	-0.98649	-0.000340982
-0.98599	-0.00107	-0.98599	-0.000339323
-0.98549	-0.00107	-0.98549	-0.000337578
-0.98499	-0.00107	-0.98499	-0.000335706
-0.98449	-0.00107	-0.98449	-0.00033409
-0.98399	-0.00107	-0.98399	-0.000332757
-0.98349	-0.00106	-0.98349	-0.000331419
-0.98299	-0.00106	-0.98299	-0.000329682
-0.98249	-0.00106	-0.98249	-0.000327416
-0.98199	-0.00106	-0.98199	-0.000325569
-0.98149	-0.00106	-0.98149	-0.000324258
-0.98099	-0.00105	-0.98099	-0.000322729
-0.98049	-0.00105	-0.98049	-0.000321326
-0.97999	-0.00105	-0.97999	-0.000319965
-0.97949	-0.00105	-0.97949	-0.000318122
-0.97899	-0.00105	-0.97899	-0.000316415
-0.97849	-0.00105	-0.97848	-0.000315846
-0.97799	-0.00104	-0.97798	-0.000314664
-0.97749	-0.00104	-0.97749	-0.000312582
-0.97699	-0.00104	-0.97699	-0.000310697
-0.97649	-0.00104	-0.97649	-0.000309076
-0.97599	-0.00104	-0.97599	-0.000307345
-0.97549	-0.00103	-0.97549	-0.000306172
-0.97499	-0.00103	-0.97499	-0.000304887
-0.97449	-0.00103	-0.97449	-0.000303665
-0.97399	-0.00103	-0.97399	-0.000302761
-0.97349	-0.00103	-0.97349	-0.00030107
-0.97299	-0.00103	-0.97299	-0.000299415
-0.97249	-0.00102	-0.97249	-0.000298168
-0.97199	-0.00102	-0.97199	-0.000296859
-0.97149	-0.00102	-0.97149	-0.000295529
-0.97099	-0.00102	-0.97099	-0.000293994
-0.97049	-0.00101	-0.97049	-0.00029239
-0.96999	-0.00101	-0.96999	-0.000290367
-0.96949	-0.00101	-0.96949	-0.000288501
-0.96899	-0.00101	-0.96899	-0.000287681
-0.96849	-0.00101	-0.96849	-0.000286315
-0.96799	-0.00101	-0.96799	-0.000284172
-0.96749	-0.001	-0.96749	-0.000282267
-0.96699	-0.001	-0.96699	-0.000281235
-0.96649	-0.001	-0.96649	-0.000280295
-0.96599	-0.000999187	-0.96599	-0.000278691
-0.96549	-0.000997393	-0.96549	-0.000276866
-0.96499	-0.000995901	-0.96499	-0.000275662
-0.96449	-0.000994113	-0.96449	-0.000274963
-0.96399	-0.000991631	-0.96399	-0.000273539
-0.96349	-0.000989315	-0.96349	-0.000271873
-0.96299	-0.000987252	-0.96299	-0.000270424
-0.96249	-0.000985374	-0.96249	-0.00026875
-0.96199	-0.000983953	-0.96199	-0.000266504
-0.96149	-0.000982586	-0.96149	-0.000264267
-0.96099	-0.00098084	-0.96099	-0.000262826
-0.96049	-0.000979166	-0.96049	-0.000262147
-0.95999	-0.000977616	-0.95999	-0.000261722
-0.95949	-0.000976205	-0.95949	-0.000260687
-0.95899	-0.000974643	-0.95899	-0.000258953
-0.95849	-0.000972634	-0.95849	-0.000256786
-0.95799	-0.00097107	-0.95799	-0.000254575
-0.95749	-0.000969556	-0.95749	-0.000253441
-0.95699	-0.000967265	-0.95699	-0.000252864
-0.95649	-0.000965211	-0.95649	-0.000252374
-0.95599	-0.00096403	-0.95599	-0.000250722
-0.95549	-0.000962345	-0.95549	-0.000249476
-0.95499	-0.000960593	-0.95499	-0.000247473
-0.95449	-0.000959016	-0.95449	-0.000245316
-0.95399	-0.000957398	-0.95399	-0.000244597
-0.95349	-0.000956263	-0.95349	-0.000244357
-0.95299	-0.000954694	-0.95299	-0.000243285
-0.95249	-0.000952285	-0.95249	-0.00024114
-0.95199	-0.000949993	-0.95199	-0.000239135
-0.95149	-0.000948633	-0.95149	-0.000237672
-0.95099	-0.000947187	-0.95099	-0.000235994
-0.95049	-0.000945613	-0.95049	-0.000234144
-0.94999	-0.000943798	-0.94999	-0.000232832
-0.94949	-0.000941505	-0.94949	-0.000232196
-0.94899	-0.000939848	-0.94899	-0.000231885
-0.94849	-0.000938501	-0.94849	-0.000230789
-0.94799	-0.00093696	-0.94799	-0.000228736
-0.94749	-0.000935255	-0.94749	-0.000226761
-0.94699	-0.000933893	-0.94699	-0.000225408
-0.94649	-0.000932645	-0.94649	-0.000224659
-0.94599	-0.000931236	-0.94599	-0.000224012
-0.94549	-0.000929873	-0.94549	-0.000222605
-0.94499	-0.000928029	-0.94499	-0.000220548
-0.94449	-0.000926223	-0.94449	-0.000218969
-0.94399	-0.000924926	-0.94399	-0.000217946
-0.94349	-0.000923302	-0.94349	-0.000217208
-0.94299	-0.000921868	-0.94299	-0.000216367
-0.94249	-0.00092139	-0.94249	-0.000214796
-0.94199	-0.000920238	-0.94199	-0.00021318
-0.94149	-0.000918563	-0.94148	-0.000211748
-0.94099	-0.000916516	-0.94098	-0.000211171
-0.94048	-0.000914344	-0.94048	-0.000210185
-0.93999	-0.000912132	-0.93998	-0.000208963
-0.93949	-0.000909905	-0.93949	-0.000207066
-0.93899	-0.000908269	-0.93899	-0.000205144
-0.93849	-0.000907128	-0.93849	-0.000203907
-0.93799	-0.00090655	-0.93799	-0.000203396
-0.93749	-0.000905563	-0.93749	-0.00020253
-0.93699	-0.000903844	-0.93699	-0.000201349
-0.93649	-0.000902179	-0.93649	-0.000200359
-0.93599	-0.000900929	-0.93599	-0.000198739
-0.93549	-0.000899917	-0.93549	-0.000197206
-0.93499	-0.000899182	-0.93499	-0.000196
-0.93449	-0.000898441	-0.93449	-0.000194903
-0.93399	-0.000897003	-0.93399	-0.000193743
-0.93349	-0.000895034	-0.93349	-0.00019296
-0.93299	-0.000892889	-0.93299	-0.000192401
-0.93249	-0.000890685	-0.93249	-0.00019142
-0.93199	-0.000889057	-0.93199	-0.000189406
-0.93149	-0.000888018	-0.93149	-0.000187444
-0.93099	-0.000886679	-0.93099	-0.000186294
-0.93049	-0.000885041	-0.93049	-0.000185315
-0.92999	-0.0008839	-0.92999	-0.000184889
-0.92949	-0.000883519	-0.92949	-0.000184151
-0.92899	-0.000882598	-0.92899	-0.000182913
-0.92849	-0.0008811	-0.92849	-0.000181904
-0.92799	-0.00087941	-0.92799	-0.000180873
-0.92749	-0.000877456	-0.92749	-0.000179438
-0.92699	-0.000875713	-0.92699	-0.000177669
-0.92649	-0.000874338	-0.92649	-0.000176186
-0.92599	-0.000873284	-0.92599	-0.000175592
-0.92549	-0.000872536	-0.92549	-0.0001746
-0.92499	-0.000871294	-0.92499	-0.000173078
-0.92449	-0.000870085	-0.92449	-0.000171677
-0.92399	-0.000868988	-0.92399	-0.000170416
-0.92349	-0.00086753	-0.92349	-0.000169698
-0.92299	-0.000866548	-0.92299	-0.000168863
-0.92249	-0.000865426	-0.92249	-0.000167791
-0.92199	-0.000863762	-0.92199	-0.000167235
-0.92149	-0.000862016	-0.92149	-0.000166255
-0.92099	-0.000860143	-0.92099	-0.000164638
-0.92049	-0.000858725	-0.92049	-0.000163106
-0.91999	-0.000856962	-0.91999	-0.000161703
-0.91949	-0.000855282	-0.91949	-0.000159944
-0.91899	-0.000854424	-0.91899	-0.000158762
-0.91849	-0.000853344	-0.91849	-0.000157971
-0.91799	-0.00085219	-0.91799	-0.00015741
-0.91749	-0.000850912	-0.91749	-0.000156428
-0.91699	-0.000849592	-0.91699	-0.000155506
-0.91649	-0.000848458	-0.91649	-0.000155198
-0.91599	-0.000847186	-0.91599	-0.000154996
-0.91549	-0.000846067	-0.91549	-0.000153936
-0.91499	-0.000844602	-0.91499	-0.000152293
-0.91449	-0.00084332	-0.91449	-0.000151447
-0.91399	-0.000842595	-0.91399	-0.000150867
-0.91349	-0.000841658	-0.91349	-0.000150368
-0.91299	-0.000840055	-0.91299	-0.000148522
-0.91249	-0.000838231	-0.91249	-0.000146815
-0.91199	-0.00083663	-0.91199	-0.000145452
-0.91149	-0.000835103	-0.91149	-0.000144203
-0.91099	-0.000834297	-0.91099	-0.000143489
-0.91049	-0.000834028	-0.91049	-0.000142258
-0.90999	-0.000833343	-0.90999	-0.000141253
-0.90949	-0.000831724	-0.90949	-0.000140322
-0.90899	-0.000830093	-0.90899	-0.000139515
-0.90849	-0.000828656	-0.90849	-0.000139048
-0.90799	-0.000826886	-0.90799	-0.000138197
-0.90749	-0.000825403	-0.90749	-0.000136722
-0.90699	-0.000823817	-0.90699	-0.000135436
-0.90649	-0.000822295	-0.90649	-0.000134214
-0.90599	-0.00082149	-0.90599	-0.000133211
-0.90549	-0.000821222	-0.90549	-0.000132281
-0.90499	-0.000820537	-0.90499	-0.000131077
-0.90449	-0.000819614	-0.90449	-0.00013018
-0.90399	-0.000818313	-0.90399	-0.000129186
-0.90349	-0.000816887	-0.90349	-0.000128259
-0.90299	-0.000815617	-0.90299	-0.000127255
-0.90249	-0.000814301	-0.90249	-0.000126225
-0.90199	-0.000812572	-0.90199	-0.000125684
-0.90149	-0.000810804	-0.90149	-0.000124808
-0.90099	-0.00080942	-0.90099	-0.000123921
-0.90049	-0.000808364	-0.90049	-0.00012293
-0.89999	-0.000807614	-0.89999	-0.000121806
-0.89949	-0.000807166	-0.89949	-0.000120537
-0.89899	-0.000806818	-0.89899	-0.000119023
-0.89849	-0.000806007	-0.89849	-0.000117525
-0.89799	-0.000804546	-0.89799	-0.00011653
-0.89749	-0.000803165	-0.89749	-0.000116198
-0.89699	-0.000802506	-0.89699	-0.000115988
-0.89649	-0.000801393	-0.89649	-0.000115521
-0.89599	-0.000800427	-0.89599	-0.000114472
-0.89549	-0.00079941	-0.89549	-0.000113328
-0.89499	-0.000798177	-0.89499	-0.000112351
-0.89449	-0.000796972	-0.89449	-0.000111529
-0.89399	-0.000795578	-0.89399	-0.00011056
-0.89349	-0.00079412	-0.89349	-0.000109244
-0.89299	-0.000793138	-0.89299	-0.000107913
-0.89249	-0.000791818	-0.89249	-0.000106575
-0.89199	-0.000790088	-0.89199	-0.000105434
-0.89149	-0.000788717	-0.89149	-0.000104856
-0.89099	-0.000787565	-0.89099	-0.000104166
-0.89049	-0.000787181	-0.89049	-0.000103341
-0.88999	-0.000786358	-0.88999	-0.000102768
-0.88949	-0.00078519	-0.88949	-0.000102081
-0.88899	-0.000784305	-0.88899	-0.000100958
-0.88849	-0.000783414	-0.88849	-9.98892e-05
-0.88799	-0.000782124	-0.88799	-9.90365e-05
-0.88749	-0.000781099	-0.88749	-9.84545e-05
-0.88699	-0.000780658	-0.88699	-9.75656e-05
-0.88649	-0.000780411	-0.88649	-9.66737e-05
-0.88599	-0.000779833	-0.88599	-9.60786e-05
-0.88549	-0.00077825	-0.88549	-9.53838e-05
-0.88499	-0.000776135	-0.88499	-9.42589e-05
-0.88449	-0.000774635	-0.88449	-9.30897e-05
-0.88399	-0.000773838	-0.88399	-9.17073e-05
-0.88349	-0.000772877	-0.88349	-9.03531e-05
-0.88299	-0.000771663	-0.88299	-8.96039e-05
-0.88249	-0.000770762	-0.88249	-8.95527e-05
-0.88199	-0.000769966	-0.88199	-8.95356e-05
-0.88149	-0.000768509	-0.88149	-8.8438e-05
-0.88099	-0.000766733	-0.88099	-8.66823e-05
-0.88049	-0.000765247	-0.88049	-8.56008e-05
-0.87999	-0.000764851	-0.87999	-8.45454e-05
-0.87949	-0.000764521	-0.87949	-8.34987e-05
-0.879	-0.000764377	-0.87899	-8.25542e-05
-0.87849	-0.00076337	-0.87849	-8.1743e-05
-0.87799	-0.000762141	-0.87799	-8.11748e-05
-0.87749	-0.000760838	-0.87749	-8.0092e-05
-0.87699	-0.000759907	-0.87699	-7.88376e-05
-0.87649	-0.000759498	-0.87649	-7.79231e-05
-0.87599	-0.000759063	-0.87599	-7.72213e-05
-0.87549	-0.000757926	-0.87549	-7.64909e-05
-0.87499	-0.000756653	-0.87499	-7.51555e-05
-0.87449	-0.000755832	-0.87449	-7.3817e-05
-0.87399	-0.00075536	-0.87399	-7.25767e-05
-0.87349	-0.000754706	-0.87349	-7.13691e-05
-0.87299	-0.000754091	-0.87299	-7.03709e-05
-0.87249	-0.000753191	-0.87249	-7.00382e-05
-0.87199	-0.000751998	-0.87199	-6.95302e-05
-0.87149	-0.000751302	-0.87149	-6.8666e-05
-0.87099	-0.000750276	-0.87099	-6.78816e-05
-0.87049	-0.00074914	-0.87049	-6.74216e-05
-0.86999	-0.000748265	-0.86999	-6.70697e-05
-0.86949	-0.000747576	-0.86949	-6.6059e-05
-0.86899	-0.000746652	-0.86899	-6.52258e-05
-0.86849	-0.000744954	-0.86849	-6.4551e-05
-0.86799	-0.000743395	-0.86799	-6.35319e-05
-0.86749	-0.000742479	-0.86749	-6.24973e-05
-0.86699	-0.000742272	-0.86699	-6.09612e-05
-0.86649	-0.000741906	-0.86649	-5.98536e-05
-0.86599	-0.000741784	-0.86599	-5.94844e-05
-0.86549	-0.000741544	-0.86549	-5.90635e-05
-0.86499	-0.000740373	-0.86499	-5.85261e-05
-0.86449	-0.00073889	-0.86449	-5.78506e-05
-0.86399	-0.0007379	-0.86399	-5.67321e-05
-0.86349	-0.000736874	-0.86349	-5.49694e-05
-0.86299	-0.000735937	-0.86299	-5.37863e-05
-0.86249	-0.000734036	-0.86249	-5.35904e-05
-0.86199	-0.000732609	-0.86199	-5.35238e-05
-0.86149	-0.000731934	-0.86149	-5.29073e-05
-0.86099	-0.000731412	-0.86099	-5.16099e-05
-0.86049	-0.000730543	-0.86049	-5.03833e-05
-0.85999	-0.000729856	-0.85999	-4.9478e-05
-0.85949	-0.000729627	-0.85949	-4.87792e-05
-0.85899	-0.000729451	-0.85899	-4.82485e-05
-0.85849	-0.000728896	-0.85849	-4.7476e-05
-0.85799	-0.000728513	-0.85799	-4.67221e-05
-0.85749	-0.000727591	-0.85749	-4.62723e-05
-0.85699	-0.000726291	-0.85699	-4.58245e-05
-0.85649	-0.000725163	-0.85649	-4.49804e-05
-0.85599	-0.000724588	-0.85599	-4.42027e-05
-0.85549	-0.000724397	-0.85549	-4.36456e-05
-0.85499	-0.000723439	-0.85499	-4.30629e-05
-0.85449	-0.000722127	-0.85449	-4.21738e-05
-0.85399	-0.000721194	-0.85399	-4.10832e-05
-0.85349	-0.000720486	-0.85349	-4.02234e-05
-0.85299	-0.000719952	-0.85299	-3.93411e-05
-0.85249	-0.00071888	-0.85249	-3.88485e-05
-0.85199	-0.000717133	-0.85199	-3.86843e-05
-0.85149	-0.000715658	-0.85149	-3.80168e-05
-0.85099	-0.00071457	-0.85099	-3.61239e-05
-0.85049	-0.000713414	-0.85049	-3.46988e-05
-0.84999	-0.000712631	-0.84999	-3.4323e-05
-0.84949	-0.00071237	-0.84949	-3.41978e-05
-0.84899	-0.000711588	-0.84899	-3.37589e-05
-0.84849	-0.000710434	-0.84849	-3.262e-05
-0.84799	-0.000709652	-0.84799	-3.11484e-05
-0.84749	-0.000709193	-0.84749	-3.00622e-05
-0.84699	-0.000708445	-0.84699	-2.93031e-05
-0.84649	-0.000707897	-0.84649	-2.87522e-05
-0.84599	-0.000707218	-0.84599	-2.80723e-05
-0.84549	-0.000706297	-0.84549	-2.75478e-05
-0.84499	-0.000704898	-0.84499	-2.59832e-05
-0.84449	-0.000703638	-0.84449	-2.51639e-05
-0.84399	-0.000703218	-0.84399	-2.49901e-05
-0.84349	-0.000703078	-0.84349	-2.49198e-05
-0.84299	-0.000702832	-0.84299	-2.41145e-05
-0.84249	-0.000702552	-0.84249	-2.32505e-05
-0.84199	-0.000701863	-0.84199	-2.28632e-05
-0.84149	-0.000700839	-0.84149	-2.194e-05
-0.84099	-0.000699902	-0.84099	-2.05403e-05
-0.84049	-0.000699094	-0.84049	-1.98752e-05
-0.83999	-0.000699023	-0.83999	-1.89586e-05
-0.83949	-0.000698886	-0.83949	-1.73626e-05
-0.83899	-0.000698419	-0.83899	-1.57386e-05
-0.83849	-0.000697706	-0.83849	-1.49988e-05
-0.83799	-0.000696972	-0.83799	-1.505e-05
-0.83749	-0.000696132	-0.83749	-1.50414e-05
-0.83699	-0.000695355	-0.83699	-1.48571e-05
-0.83649	-0.0006946	-0.83649	-1.46057e-05
-0.83599	-0.000693653	-0.83599	-1.4224e-05
-0.83549	-0.000692047	-0.83549	-1.34019e-05
-0.83499	-0.000690519	-0.83499	-1.2433e-05
-0.83449	-0.000689613	-0.83449	-1.1713e-05
-0.83399	-0.000688417	-0.83399	-1.11752e-05
-0.83349	-0.000687423	-0.83349	-1.0301e-05
-0.83299	-0.000687092	-0.83299	-8.32206e-06
-0.83249	-0.00068718	-0.83249	-6.66973e-06
-0.83199	-0.000686867	-0.83199	-6.41675e-06
-0.83149	-0.000686793	-0.83149	-6.33243e-06
-0.83099	-0.000685889	-0.83099	-6.09831e-06
-0.83049	-0.000684794	-0.83049	-5.72994e-06
-0.82999	-0.000683932	-0.82999	-4.91227e-06
-0.82949	-0.000682851	-0.82949	-3.94483e-06
-0.82899	-0.000681895	-0.82899	-3.72162e-06
-0.82849	-0.000681278	-0.82849	-3.54795e-06
-0.82799	-0.000680676	-0.82799	-3.27909e-06
-0.82749	-0.000679879	-0.82749	-2.01067e-06
-0.82699	-0.000679614	-0.82699	-4.95914e-07
-0.82649	-0.000679029	-0.82649	3.06812e-07
-0.82599	-0.000678139	-0.82599	5.74388e-07
-0.82549	-0.000677048	-0.82549	1.06065e-06
-0.82499	-0.000676089	-0.82499	1.71909e-06
-0.82449	-0.000675472	-0.82449	2.03783e-06
-0.82399	-0.000675365	-0.82399	2.54116e-06
-0.82349	-0.000674932	-0.82349	3.20527e-06
-0.82299	-0.00067459	-0.82299	4.61787e-06
-0.82249	-0.000673086	-0.82249	5.68435e-06
-0.82199	-0.000671592	-0.82199	6.03984e-06
-0.82149	-0.000670796	-0.82149	6.95249e-06
-0.82099	-0.000670332	-0.82099	7.95158e-06
-0.82049	-0.000669582	-0.82049	8.38388e-06
-0.81999	-0.000668835	-0.81999	8.52799e-06
-0.81949	-0.000668388	-0.81949	9.07236e-06
-0.81899	-0.000667345	-0.81899	1.0048e-05
-0.81849	-0.000666303	-0.81849	1.10681e-05
-0.81799	-0.000665559	-0.81799	1.18052e-05
-0.81749	-0.000665211	-0.81749	1.24479e-05
-0.81699	-0.000665095	-0.81699	1.34563e-05
-0.81649	-0.000664759	-0.81649	1.42888e-05
-0.81599	-0.000664448	-0.81599	1.49634e-05
-0.81549	-0.00066365	-0.81549	1.54861e-05
-0.81499	-0.000662887	-0.81499	1.58588e-05
-0.81449	-0.00066174	-0.81449	1.64794e-05
-0.81399	-0.000660563	-0.81399	1.72819e-05
-0.81349	-0.000659774	-0.81349	1.78472e-05
-0.81299	-0.000658617	-0.81299	1.82342e-05
-0.81249	-0.000657636	-0.81249	1.85617e-05
-0.81199	-0.000657309	-0.81199	1.9465e-05
-0.81149	-0.0006572	-0.81149	2.01632e-05
-0.81099	-0.000657164	-0.81099	2.03959e-05
-0.81049	-0.000657152	-0.81049	2.09698e-05
-0.80999	-0.000656552	-0.80999	2.16575e-05
-0.80949	-0.000655756	-0.80949	2.1986e-05
-0.80899	-0.000655491	-0.80899	2.24925e-05
-0.80849	-0.000654609	-0.80849	2.33563e-05
-0.80799	-0.000653421	-0.80799	2.42398e-05
-0.80749	-0.000652727	-0.80749	2.47329e-05
-0.80699	-0.000652794	-0.80699	2.57906e-05
-0.80649	-0.000652535	-0.80649	2.65403e-05
-0.80599	-0.000651776	-0.80599	2.71872e-05
-0.80549	-0.000650194	-0.80549	2.8197e-05
-0.80499	-0.000649269	-0.80499	2.903e-05
-0.80449	-0.000648961	-0.80449	2.94069e-05
-0.80399	-0.000648362	-0.80399	3.01282e-05
-0.80349	-0.000647666	-0.80349	3.11627e-05
-0.80299	-0.000646739	-0.80299	3.19047e-05
-0.80249	-0.000645934	-0.80249	3.2152e-05
-0.80199	-0.000645467	-0.80199	3.25322e-05
-0.80149	-0.000645113	-0.80149	3.3056e-05
-0.80099	-0.0006442	-0.80099	3.3727e-05
-0.80049	-0.000643102	-0.80049	3.47448e-05
-0.79999	-0.000642438	-0.79999	3.52826e-05
-0.79949	-0.000642415	-0.79949	3.59582e-05
-0.79899	-0.00064237	-0.79899	3.66797e-05
-0.79849	-0.000642095	-0.79849	3.77144e-05
-0.79799	-0.000640415	-0.79799	3.82578e-05
-0.79749	-0.000638068	-0.79749	3.82404e-05
-0.79699	-0.000636889	-0.79699	3.83426e-05
-0.79649	-0.000636396	-0.79649	3.89636e-05
-0.79599	-0.000636133	-0.79599	4.02625e-05
-0.79549	-0.000635847	-0.79549	4.13904e-05
-0.79499	-0.000635652	-0.79499	4.2362e-05
-0.79449	-0.000635289	-0.79449	4.30829e-05
-0.79399	-0.000634871	-0.79399	4.33232e-05
-0.79349	-0.000633838	-0.79349	4.34033e-05
-0.79299	-0.000632898	-0.79299	4.37278e-05
-0.79249	-0.000632187	-0.79249	4.43323e-05
-0.79199	-0.00063205	-0.79199	4.49309e-05
-0.79149	-0.000631924	-0.79149	4.52297e-05
-0.79099	-0.000631439	-0.79099	4.59249e-05
-0.79049	-0.000630609	-0.79049	4.68515e-05
-0.78999	-0.00062934	-0.78999	4.76567e-05
-0.78949	-0.000627924	-0.78949	4.81237e-05
-0.78899	-0.000627551	-0.78899	4.83786e-05
-0.78849	-0.000627427	-0.78849	4.88606e-05
-0.78799	-0.000626852	-0.78799	4.98155e-05
-0.78749	-0.000625903	-0.78749	5.05308e-05
-0.78699	-0.000625289	-0.78699	5.08685e-05
-0.78649	-0.000624688	-0.78649	5.11797e-05
-0.78599	-0.000624388	-0.78599	5.19782e-05
-0.78549	-0.000623692	-0.78549	5.27408e-05
-0.78499	-0.000622964	-0.78499	5.30942e-05
-0.78449	-0.000621729	-0.78449	5.38077e-05
-0.78399	-0.000620622	-0.78399	5.46411e-05
-0.78349	-0.000620253	-0.78349	5.49189e-05
-0.78299	-0.000619733	-0.78299	5.56071e-05
-0.7825	-0.000618468	-0.7825	5.61343e-05
-0.782	-0.00061745	-0.782	5.63101e-05
-0.7815	-0.000617111	-0.7815	5.65672e-05
-0.781	-0.0006168	-0.781	5.70499e-05
-0.7805	-0.000616497	-0.7805	5.76079e-05
-0.78	-0.000615999	-0.78	5.83896e-05
-0.7795	-0.000615337	-0.7795	5.87494e-05
-0.779	-0.000614918	-0.779	5.96634e-05
-0.7785	-0.000614579	-0.7785	6.08616e-05
-0.778	-0.000613673	-0.778	6.15587e-05
-0.7775	-0.000612576	-0.7775	6.19897e-05
-0.777	-0.000611813	-0.777	6.24311e-05
-0.7765	-0.000611361	-0.7765	6.29753e-05
-0.776	-0.000610912	-0.776	6.39509e-05
-0.7755	-0.000610167	-0.7755	6.46732e-05
-0.775	-0.000608827	-0.775	6.50132e-05
-0.7745	-0.000607883	-0.7745	6.54243e-05
-0.774	-0.000606874	-0.774	6.58592e-05
-0.7735	-0.000605545	-0.7735	6.59049e-05
-0.773	-0.000605003	-0.773	6.59965e-05
-0.7725	-0.000604822	-0.7725	6.62408e-05
-0.772	-0.000604455	-0.772	6.72233e-05
-0.7715	-0.000603647	-0.7715	6.81464e-05
-0.771	-0.00060298	-0.771	6.86527e-05
-0.7705	-0.000602957	-0.7705	6.95163e-05
-0.77	-0.000602651	-0.77	7.08961e-05
-0.7695	-0.000602549	-0.7695	7.19517e-05
-0.769	-0.000601919	-0.769	7.23035e-05
-0.7685	-0.000600915	-0.7685	7.27186e-05
-0.768	-0.000599687	-0.768	7.3254e-05
-0.7675	-0.000598583	-0.7675	7.37303e-05
-0.767	-0.000597818	-0.767	7.47825e-05
-0.7665	-0.000597364	-0.7665	7.57289e-05
-0.766	-0.000596717	-0.766	7.55215e-05
-0.7655	-0.00059531	-0.7655	7.57678e-05
-0.765	-0.000593848	-0.765	7.57808e-05
-0.7645	-0.000592964	-0.7645	7.64587e-05
-0.764	-0.00059257	-0.764	7.73795e-05
-0.7635	-0.00059214	-0.7635	7.79843e-05
-0.763	-0.000591402	-0.763	7.84837e-05
-0.7625	-0.000590957	-0.7625	7.90472e-05
-0.762	-0.00059071	-0.762	7.94336e-05
-0.7615	-0.000590403	-0.7615	8.00587e-05
-0.761	-0.000589731	-0.761	8.06642e-05
-0.7605	-0.000589209	-0.7605	8.06675e-05
-0.76	-0.000588737	-0.76	8.09151e-05
-0.7595	-0.000588381	-0.7595	8.1098e-05
-0.759	-0.000587965	-0.759	8.16062e-05
-0.7585	-0.00058723	-0.7585	8.2272e-05
-0.758	-0.000586092	-0.758	8.30895e-05
-0.7575	-0.00058472	-0.7575	8.37591e-05
-0.757	-0.000583667	-0.757	8.47764e-05
-0.7565	-0.000583018	-0.7565	8.55126e-05
-0.756	-0.000582206	-0.756	8.59566e-05
-0.7555	-0.000581638	-0.7555	8.66009e-05
-0.755	-0.000580654	-0.755	8.71135e-05
-0.7545	-0.00057983	-0.7545	8.71851e-05
-0.754	-0.000578861	-0.754	8.7322e-05
-0.7535	-0.000577942	-0.7535	8.76894e-05
-0.753	-0.000577834	-0.753	8.87668e-05
-0.7525	-0.0005775	-0.7525	8.98208e-05
-0.752	-0.000577357	-0.752	9.0867e-05
-0.7515	-0.000576249	-0.7515	9.17121e-05
-0.751	-0.000574887	-0.751	9.21923e-05
-0.7505	-0.000574136	-0.7505	9.2551e-05
-0.75	-0.000573786	-0.75	9.2869e-05
-0.7495	-0.000573669	-0.7495	9.35707e-05
-0.749	-0.000573134	-0.749	9.43009e-05
-0.7485	-0.000572459	-0.7485	9.42465e-05
-0.748	-0.000572036	-0.748	9.41563e-05
-0.7475	-0.000571398	-0.7475	9.41081e-05
-0.747	-0.000570193	-0.747	9.42605e-05
-0.7465	-0.000568997	-0.7465	9.44316e-05
-0.746	-0.000568003	-0.746	9.45879e-05
-0.7455	-0.000567672	-0.7455	9.48385e-05
-0.745	-0.000566668	-0.745	9.57162e-05
-0.7445	-0.000565539	-0.7445	9.63066e-05
-0.744	-0.000564964	-0.744	9.67019e-05
-0.7435	-0.000564574	-0.7435	9.70331e-05
-0.743	-0.000563848	-0.743	9.78375e-05
-0.7425	-0.000562812	-0.7425	9.84034e-05
-0.742	-0.000562169	-0.742	9.90884e-05
-0.7415	-0.000561657	-0.7415	9.91182e-05
-0.741	-0.00056099	-0.741	9.91629e-05
-0.7405	-0.000560767	-0.7405	9.91877e-05
-0.74	-0.000560296	-0.74	9.93101e-05
-0.7395	-0.000559841	-0.7395	9.99862e-05
-0.739	-0.000558499	-0.739	0.000100907
-0.7385	-0.000557455	-0.7385	0.000101213
-0.738	-0.000556512	-0.738	0.00010201
-0.7375	-0.000555503	-0.7375	0.000102872
-0.737	-0.000554571	-0.737	0.000103159
-0.7365	-0.000553863	-0.7365	0.000103751
-0.736	-0.000553428	-0.736	0.000104445
-0.7355	-0.000552489	-0.7355	0.000104279
-0.735	-0.000552474	-0.735	0.000104555
-0.7345	-0.000551874	-0.7345	0.000104691
-0.734	-0.000551475	-0.734	0.000104828
-0.7335	-0.000550746	-0.7335	0.000104423
-0.733	-0.000550206	-0.733	0.000104333
-0.7325	-0.00054933	-0.7325	0.000104863
-0.732	-0.000547947	-0.732	0.000105808
-0.7315	-0.000547089	-0.7315	0.000106719
-0.731	-0.000546902	-0.731	0.000107618
-0.7305	-0.000546839	-0.7305	0.000108215
-0.73	-0.000546025	-0.73	0.000108315
-0.7295	-0.000544562	-0.7295	0.000108249
-0.729	-0.000543478	-0.729	0.00010826
-0.7285	-0.00054282	-0.7285	0.000108639
-0.728	-0.000542203	-0.728	0.00010935
-0.7275	-0.000541699	-0.7275	0.000110182
-0.727	-0.000541432	-0.727	0.000110857
-0.7265	-0.000540946	-0.7265	0.000110784
-0.726	-0.00053999	-0.726	0.000110647
-0.7255	-0.000538778	-0.7255	0.000110516
-0.725	-0.000537878	-0.725	0.000110587
-0.7245	-0.000536982	-0.7245	0.000110694
-0.724	-0.00053579	-0.724	0.00011202
-0.7235	-0.000534995	-0.7235	0.000113653
-0.723	-0.000534036	-0.723	0.000114694
-0.7225	-0.000533021	-0.7225	0.000115339
-0.722	-0.000532583	-0.722	0.000115455
-0.7215	-0.000532438	-0.7215	0.000115493
-0.721	-0.000532091	-0.721	0.000116102
-0.7205	-0.00053138	-0.7205	0.000116999
-0.72	-0.000530647	-0.72	0.0001171
-0.7195	-0.000529707	-0.7195	0.000116885
-0.719	-0.0005286	-0.719	0.000116367
-0.7185	-0.000527735	-0.7185	0.000116294
-0.718	-0.000527148	-0.718	0.000116504
-0.7175	-0.000526457	-0.7175	0.000118027
-0.717	-0.000525829	-0.717	0.000119031
-0.7165	-0.000525322	-0.7165	0.000119167
-0.716	-0.000524756	-0.716	0.000119045
-0.7155	-0.000523872	-0.7155	0.00011905
-0.715	-0.000523379	-0.715	0.000118973
-0.7145	-0.000522917	-0.7145	0.000118987
-0.714	-0.000522267	-0.714	0.000119065
-0.7135	-0.000521454	-0.7135	0.000119377
-0.713	-0.000520687	-0.713	0.000119779
-0.7125	-0.000519935	-0.7125	0.000121005
-0.712	-0.000519387	-0.712	0.000122009
-0.7115	-0.000518608	-0.7115	0.000122244
-0.711	-0.000517654	-0.711	0.000122323
-0.7105	-0.000516939	-0.7105	0.000122459
-0.71	-0.000515906	-0.71	0.00012299
-0.7095	-0.000515066	-0.7095	0.000123663
-0.709	-0.000513991	-0.709	0.000123987
-0.7085	-0.000513335	-0.7085	0.000123896
-0.708	-0.000513017	-0.708	0.000123961
-0.7075	-0.000512514	-0.7075	0.000124349
-0.707	-0.000511552	-0.707	0.000125109
-0.7065	-0.000509743	-0.7065	0.00012566
-0.706	-0.000508544	-0.706	0.000126142
-0.7055	-0.000507648	-0.7055	0.000126501
-0.705	-0.000506754	-0.70499	0.00012662
-0.7045	-0.000506257	-0.70449	0.000126759
-0.704	-0.000505794	-0.70399	0.000127004
-0.7035	-0.000505639	-0.70349	0.000127086
-0.703	-0.000505092	-0.70299	0.000127411
-0.7025	-0.000504909	-0.70249	0.000127619
-0.70199	-0.000504153	-0.70199	0.000127534
-0.70149	-0.000503206	-0.70149	0.000127461
-0.70099	-0.000502593	-0.70099	0.000127424
-0.70049	-0.000502091	-0.70049	0.000127983
-0.69999	-0.000501526	-0.69999	0.000128703
-0.69949	-0.000500742	-0.69949	0.000128744
-0.69899	-0.000499985	-0.69899	0.000128836
-0.69849	-0.000499633	-0.69849	0.00012908
-0.698	-0.000498821	-0.69799	0.000129862
-0.6975	-0.000497855	-0.69749	0.000130719
-0.697	-0.000497037	-0.69699	0.000131104
-0.6965	-0.00049597	-0.69649	0.000131232
-0.696	-0.000494721	-0.69599	0.000131573
-0.69549	-0.000494007	-0.69549	0.000132282
-0.69499	-0.000494067	-0.69499	0.000132717
-0.69449	-0.000493709	-0.69449	0.000132843
-0.694	-0.000493412	-0.69399	0.000132633
-0.6935	-0.000492181	-0.6935	0.000132605
-0.693	-0.000490976	-0.693	0.000132724
-0.6925	-0.000490277	-0.69249	0.000132864
-0.692	-0.000489548	-0.69199	0.000132911
-0.6915	-0.000488907	-0.69149	0.000133323
-0.691	-0.000488396	-0.69099	0.000133858
-0.6905	-0.00048763	-0.69049	0.000134235
-0.69	-0.000487077	-0.68999	0.000134757
-0.6895	-0.000486595	-0.6895	0.00013477
-0.689	-0.000486335	-0.689	0.00013465
-0.6885	-0.000485752	-0.6885	0.000134614
-0.688	-0.000484565	-0.68799	0.00013486
-0.6875	-0.000483276	-0.68749	0.000135363
-0.687	-0.000482747	-0.68699	0.000135928
-0.6865	-0.00048257	-0.68649	0.000136116
-0.686	-0.000482313	-0.68599	0.000136377
-0.6855	-0.000482029	-0.6855	0.000136464
-0.685	-0.000480842	-0.685	0.000136692
-0.6845	-0.000479255	-0.6845	0.000137065
-0.684	-0.000478726	-0.684	0.000137488
-0.6835	-0.000478054	-0.6835	0.000137827
-0.683	-0.000476737	-0.683	0.000138139
-0.6825	-0.000475604	-0.6825	0.00013854
-0.682	-0.000474928	-0.682	0.000138873
-0.6815	-0.000474504	-0.6815	0.000138984
-0.681	-0.000473867	-0.681	0.000139015
-0.6805	-0.000473257	-0.6805	0.000139062
-0.68	-0.000472756	-0.68	0.000139088
-0.6795	-0.00047249	-0.6795	0.000139254
-0.679	-0.000471806	-0.679	0.000139409
-0.6785	-0.000470386	-0.6785	0.00013946
-0.678	-0.000469119	-0.678	0.000139576
-0.6775	-0.000468796	-0.6775	0.000140012
-0.677	-0.000468688	-0.677	0.000140455
-0.6765	-0.000468309	-0.6765	0.000140802
-0.676	-0.000467732	-0.676	0.000140645
-0.6755	-0.000467539	-0.6755	0.000140609
-0.675	-0.000467078	-0.675	0.000140544
-0.6745	-0.000466229	-0.6745	0.000140511
-0.674	-0.00046545	-0.674	0.000140577
-0.6735	-0.000464793	-0.6735	0.000140688
-0.673	-0.000464475	-0.673	0.00014078
-0.6725	-0.000464369	-0.6725	0.000140913
-0.672	-0.000464135	-0.672	0.000140989
-0.6715	-0.000463065	-0.6715	0.000141377
-0.671	-0.000461814	-0.671	0.000141704
-0.6705	-0.000461199	-0.6705	0.000141814
-0.67	-0.0004602	-0.67	0.000142247
-0.6695	-0.000458576	-0.6695	0.000142789
-0.669	-0.00045734	-0.669	0.000142969
-0.6685	-0.000456332	-0.6685	0.000143129
-0.668	-0.000455202	-0.66799	0.000143152
-0.6675	-0.000454726	-0.66749	0.000142716
-0.667	-0.00045427	-0.66699	0.000142349
-0.6665	-0.000454019	-0.66649	0.00014251
-0.66599	-0.000453438	-0.66599	0.000142678
-0.6655	-0.000453046	-0.66549	0.000142932
-0.665	-0.000452618	-0.66499	0.000143017
-0.6645	-0.000451582	-0.66449	0.000143244
-0.664	-0.000450641	-0.66399	0.000143617
-0.6635	-0.000450029	-0.66349	0.000143605
-0.663	-0.000449528	-0.66299	0.000143427
-0.6625	-0.000449063	-0.66249	0.000143281
-0.662	-0.000448312	-0.66199	0.000143355
-0.6615	-0.000447268	-0.66149	0.000143555
-0.661	-0.000446225	-0.66099	0.000143621
-0.6605	-0.000445579	-0.66049	0.000143511
-0.66	-0.000445364	-0.65999	0.000143497
-0.6595	-0.000444697	-0.65949	0.000143554
-0.659	-0.000443978	-0.65899	0.000143569
-0.6585	-0.000443341	-0.65849	0.000143593
-0.658	-0.000443228	-0.65799	0.000143605
-0.6575	-0.000442893	-0.65749	0.000143837
-0.657	-0.000442781	-0.65699	0.00014451
-0.6565	-0.000442347	-0.65649	0.000145528
-0.656	-0.000441706	-0.65599	0.000146265
-0.6555	-0.000441194	-0.65549	0.000146907
-0.655	-0.000440527	-0.65499	0.000146999
-0.6545	-0.000439709	-0.6545	0.000146648
-0.654	-0.00043904	-0.654	0.000146142
-0.6535	-0.000438022	-0.65349	0.000145973
-0.653	-0.000437187	-0.65299	0.000145952
-0.6525	-0.000436511	-0.65249	0.000146186
-0.652	-0.00043569	-0.65199	0.000146484
-0.6515	-0.000434424	-0.65149	0.000146434
-0.651	-0.000433605	-0.65099	0.000146517
-0.6505	-0.000433431	-0.65049	0.000146727
-0.65	-0.000433274	-0.64999	0.00014726
-0.6495	-0.000432903	-0.64949	0.000147537
-0.649	-0.000431708	-0.64899	0.000148026
-0.6485	-0.000430516	-0.64849	0.000147991
-0.64799	-0.000430416	-0.64799	0.000148245
-0.64749	-0.000430681	-0.64749	0.000148219
-0.64699	-0.000430769	-0.64699	0.000148461
-0.64649	-0.000430655	-0.64649	0.000148731
-0.64599	-0.000429668	-0.64599	0.000148835
-0.64549	-0.000428446	-0.64549	0.000148662
-0.645	-0.000427443	-0.64499	0.000148501
-0.6445	-0.000426711	-0.64449	0.000148348
-0.64399	-0.000426468	-0.64399	0.000148396
-0.6435	-0.000425989	-0.64349	0.000148289
-0.643	-0.000425135	-0.64299	0.000148368
-0.6425	-0.000424354	-0.64249	0.000148359
-0.642	-0.000423399	-0.64199	0.000148403
-0.6415	-0.000422782	-0.64149	0.000148613
-0.641	-0.000422577	-0.64099	0.000148677
-0.6405	-0.000422409	-0.64049	0.000148471
-0.64	-0.000421361	-0.64	0.000148423
-0.6395	-0.000420118	-0.63949	0.000148736
-0.639	-0.000419604	-0.63899	0.000149022
-0.6385	-0.000419036	-0.63849	0.000148924
-0.638	-0.000418251	-0.63799	0.000148886
-0.6375	-0.000417096	-0.63749	0.000148774
-0.637	-0.000416214	-0.63699	0.000148793
-0.6365	-0.000415821	-0.63649	0.000148861
-0.636	-0.00041579	-0.63599	0.000149162
-0.6355	-0.000415382	-0.63549	0.000149013
-0.635	-0.000415246	-0.63499	0.000148667
-0.6345	-0.000414506	-0.63449	0.000148501
-0.634	-0.000413663	-0.63399	0.000148728
-0.6335	-0.000412688	-0.63349	0.00014882
-0.633	-0.000412065	-0.63299	0.000148954
-0.6325	-0.000412155	-0.63249	0.000148831
-0.632	-0.00041209	-0.63199	0.000149033
-0.6315	-0.000411999	-0.63149	0.000149059
-0.631	-0.000411538	-0.63099	0.000149526
-0.6305	-0.000410986	-0.63049	0.000150179
-0.63	-0.00040981	-0.62999	0.000150169
-0.6295	-0.000408425	-0.62949	0.000150185
-0.62899	-0.000407864	-0.62899	0.000150187
-0.62849	-0.00040738	-0.62849	0.0001502
-0.62799	-0.000406523	-0.62799	0.000150198
-0.6275	-0.000405741	-0.62749	0.000150102
-0.627	-0.000405481	-0.627	0.00015007
-0.6265	-0.000404997	-0.6265	0.000150027
-0.62601	-0.000404736	-0.626	0.000149803
-0.62551	-0.000404649	-0.62551	0.000149377
-0.62501	-0.000404167	-0.62501	0.000149498
-0.62451	-0.000403467	-0.62451	0.000149595
-0.62401	-0.000402539	-0.624	0.000149667
-0.62351	-0.000401435	-0.62351	0.000149525
-0.62301	-0.000401266	-0.62301	0.000149086
-0.62251	-0.000400912	-0.62251	0.000148841
-0.62201	-0.000400375	-0.62201	0.000148759
-0.62151	-0.000399423	-0.62151	0.000148772
-0.62101	-0.000399106	-0.62101	0.00014875
-0.62051	-0.000398603	-0.62051	0.000148846
-0.62001	-0.00039784	-0.62001	0.000149257
-0.61951	-0.000397189	-0.61951	0.000149039
-0.61901	-0.000396376	-0.61901	0.000149005
-0.61851	-0.000396006	-0.61851	0.000148714
-0.61801	-0.000395982	-0.61801	0.000148617
-0.61751	-0.000395886	-0.61751	0.000148486
-0.61701	-0.00039535	-0.61701	0.000148508
-0.61651	-0.000394373	-0.61651	0.000148471
-0.61601	-0.000393849	-0.61601	0.000148863
-0.61551	-0.000393575	-0.61551	0.00014918
-0.61501	-0.000393285	-0.61501	0.000149417
-0.61451	-0.000392593	-0.61451	0.000149105
-0.61401	-0.000392263	-0.61401	0.00014845
-0.61351	-0.000391359	-0.61351	0.000148033
-0.61301	-0.000390462	-0.61301	0.000148192
-0.61251	-0.000389865	-0.61251	0.000148116
-0.61201	-0.000389567	-0.61201	0.000148044
-0.61151	-0.00038917	-0.61151	0.000147699
-0.61101	-0.000388739	-0.61101	0.000147386
-0.61051	-0.0003881	-0.61051	0.000147438
-0.61001	-0.000387886	-0.61001	0.000147847
-0.60951	-0.000387518	-0.60951	0.000148328
-0.60901	-0.0003867	-0.60901	0.000148198
-0.60851	-0.000385534	-0.60851	0.000147918
-0.60801	-0.000384748	-0.60801	0.000147359
-0.60751	-0.000384089	-0.60751	0.000147403
-0.60701	-0.000384167	-0.60701	0.000147529
-0.60651	-0.00038377	-0.60651	0.000147924
-0.60601	-0.000383664	-0.60601	0.000148056
-0.60551	-0.000383231	-0.60551	0.000148134
-0.60501	-0.000382491	-0.60501	0.000148005
-0.60451	-0.000381649	-0.60451	0.000147587
-0.60401	-0.000381269	-0.60401	0.000147507
-0.60351	-0.000381043	-0.60351	0.000147838
-0.60301	-0.000381131	-0.60301	0.000148226
-0.60251	-0.000381096	-0.60251	0.000148161
-0.60201	-0.000381102	-0.60201	0.000147971
-0.60151	-0.000380886	-0.60151	0.000147675
-0.60101	-0.000379923	-0.60101	0.000147477
-0.60051	-0.000378907	-0.60051	0.000147411
-0.60001	-0.000378072	-0.60001	0.000147372
-0.59951	-0.000377397	-0.59951	0.000147436
-0.59901	-0.000377171	-0.59901	0.000147445
-0.59851	-0.000376997	-0.59851	0.00014737
-0.59801	-0.000376542	-0.59801	0.000147177
-0.59751	-0.00037639	-0.59751	0.000147159
-0.59701	-0.000376217	-0.59701	0.000147387
-0.59651	-0.000375612	-0.59651	0.000147679
-0.59601	-0.000374691	-0.59601	0.00014763
-0.59551	-0.000373986	-0.59551	0.000147215
-0.59501	-0.000373057	-0.59501	0.000146628
-0.59451	-0.000372548	-0.59451	0.000146726
-0.59401	-0.000371783	-0.59401	0.00014696
-0.59351	-0.000371627	-0.59351	0.000147071
-0.59301	-0.000371256	-0.59301	0.000147186
-0.59251	-0.000370981	-0.59251	0.000146765
-0.59201	-0.000370467	-0.59201	0.000146663
-0.59151	-0.000370295	-0.59151	0.000146445
-0.59101	-0.000370039	-0.59101	0.00014658
-0.59051	-0.000369359	-0.59051	0.000146715
-0.59001	-0.000368734	-0.59001	0.000146742
-0.58951	-0.000368328	-0.58951	0.000146498
-0.58901	-0.000368192	-0.58901	0.00014629
-0.58851	-0.000367949	-0.58851	0.000146375
-0.58801	-0.000367867	-0.58801	0.000146448
-0.58751	-0.000367046	-0.58751	0.000146485
-0.58701	-0.000366078	-0.58701	0.000146323
-0.58651	-0.000364861	-0.58651	0.000146282
-0.58601	-0.000363463	-0.58601	0.000146314
-0.58551	-0.000362997	-0.58551	0.000146427
-0.58501	-0.000362842	-0.58501	0.000146565
-0.58451	-0.000362194	-0.58451	0.000146641
-0.58401	-0.000361184	-0.58401	0.000146414
-0.58351	-0.000361046	-0.58351	0.000146163
-0.58301	-0.000361119	-0.58301	0.000145484
-0.58251	-0.000361097	-0.58251	0.00014486
-0.58201	-0.000360816	-0.58201	0.000144752
-0.58151	-0.00036013	-0.58151	0.000144815
-0.58101	-0.000359503	-0.58101	0.000144705
-0.58051	-0.000358997	-0.58051	0.000144789
-0.58001	-0.00035863	-0.58001	0.000144581
-0.57951	-0.000358209	-0.57951	0.00014454
-0.57901	-0.000358069	-0.57901	0.000143752
-0.57851	-0.000358142	-0.57851	0.000142595
-0.57801	-0.000358021	-0.57801	0.000142508
-0.57751	-0.000357905	-0.57751	0.00014282
-0.57701	-0.00035767	-0.57701	0.000143476
-0.57651	-0.000357393	-0.57651	0.000143695
-0.57601	-0.000356904	-0.57601	0.000143509
-0.57551	-0.000356145	-0.57551	0.000143309
-0.57501	-0.000355793	-0.57501	0.000142745
-0.57451	-0.000355179	-0.57451	0.000141962
-0.57401	-0.000354776	-0.57401	0.0001418
-0.57351	-0.000354443	-0.57351	0.000141976
-0.57301	-0.000353935	-0.57301	0.000141981
-0.57251	-0.00035317	-0.57251	0.000141743
-0.57201	-0.000353114	-0.57201	0.00014143
-0.57151	-0.000352896	-0.57151	0.000141424
-0.57101	-0.000352328	-0.57101	0.000141375
-0.57051	-0.000351443	-0.57051	0.000141159
-0.57001	-0.000351148	-0.57001	0.000140738
-0.56951	-0.000350256	-0.56951	0.000139903
-0.56901	-0.000349164	-0.56901	0.000139228
-0.56851	-0.0003488	-0.56851	0.000139102
-0.56801	-0.00034858	-0.56801	0.000139173
-0.56751	-0.000348308	-0.56751	0.000139551
-0.56701	-0.000347721	-0.56701	0.000139706
-0.56651	-0.000347029	-0.56651	0.000139482
-0.56601	-0.000346798	-0.56601	0.000139286
-0.56551	-0.000346688	-0.56551	0.000138824
-0.56501	-0.000346574	-0.56501	0.000138471
-0.56451	-0.000346349	-0.56451	0.000138629
-0.56402	-0.000346075	-0.56401	0.000138704
-0.56351	-0.000345686	-0.56351	0.000138741
-0.56301	-0.000345656	-0.56301	0.000138778
-0.56251	-0.000345546	-0.56251	0.000138803
-0.56201	-0.000345113	-0.56201	0.000138824
-0.56151	-0.000344372	-0.56151	0.00013874
-0.56101	-0.000343629	-0.56101	0.000138542
-0.56051	-0.000343084	-0.56051	0.000138377
-0.56001	-0.000342803	-0.56001	0.000138024
-0.55951	-0.000342709	-0.55951	0.000137907
-0.55901	-0.000342281	-0.55901	0.00013747
-0.55851	-0.000342237	-0.55851	0.000136928
-0.55801	-0.000342393	-0.55801	0.000137068
-0.55751	-0.000342431	-0.55751	0.000136835
-0.55701	-0.000341999	-0.55701	0.000136803
-0.55651	-0.00034125	-0.55651	0.000136606
-0.55601	-0.000340603	-0.55601	0.000136639
-0.55551	-0.000340189	-0.55551	0.000136783
-0.55501	-0.000339555	-0.55501	0.000136842
-0.55451	-0.000339343	-0.55451	0.000136909
-0.55401	-0.000338876	-0.55401	0.000136654
-0.55351	-0.000338323	-0.55351	0.000136492
-0.55301	-0.000337741	-0.55301	0.000136304
-0.55251	-0.000337051	-0.55251	0.000136236
-0.55201	-0.000336821	-0.55201	0.000136151
-0.55151	-0.000336744	-0.55151	0.000135694
-0.55101	-0.000336223	-0.55101	0.000135144
-0.55051	-0.000335751	-0.55051	0.000134961
-0.55001	-0.000335594	-0.55001	0.000134603
-0.54951	-0.00033552	-0.54951	0.000134483
-0.54901	-0.000335219	-0.54901	0.000134602
-0.54851	-0.000335019	-0.54851	0.000134602
-0.54801	-0.000334556	-0.548	0.000134245
-0.54751	-0.000333408	-0.54751	0.000133768
-0.54701	-0.00033243	-0.54701	0.000133808
-0.54651	-0.000332104	-0.54651	0.0001339
-0.54601	-0.000331797	-0.546	0.000134447
-0.54551	-0.000331397	-0.5455	0.000134555
-0.54501	-0.000331263	-0.54501	0.000134376
-0.54451	-0.000331318	-0.54451	0.00013411
-0.54401	-0.000331011	-0.54401	0.000134021
-0.54351	-0.000330927	-0.5435	0.000133495
-0.54301	-0.000330511	-0.54301	0.000132625
-0.54251	-0.000329876	-0.54251	0.000132235
-0.54201	-0.000329268	-0.54201	0.000132399
-0.54151	-0.000329065	-0.54151	0.000132324
-0.54101	-0.000328798	-0.54101	0.000131957
-0.54051	-0.00032861	-0.54051	0.000131318
-0.54001	-0.000328349	-0.54001	0.000130609
-0.53951	-0.000327964	-0.53951	0.000129578
-0.53901	-0.00032783	-0.53901	0.000129036
-0.53851	-0.000327196	-0.53851	0.000129153
-0.53801	-0.000326686	-0.53801	0.000129192
-0.53751	-0.000326318	-0.53751	0.000129503
-0.53701	-0.0003256	-0.53701	0.00012955
-0.53651	-0.000324963	-0.53651	0.00012967
-0.53601	-0.00032495	-0.53601	0.00012913
-0.53551	-0.000325101	-0.53551	0.00012889
-0.53501	-0.000325194	-0.53501	0.000128211
-0.53451	-0.000325129	-0.53451	0.000127985
-0.53401	-0.000324608	-0.53401	0.000128022
-0.53351	-0.00032364	-0.53351	0.000128456
-0.53301	-0.000322225	-0.53301	0.000128761
-0.53251	-0.000321357	-0.53251	0.000128561
-0.53201	-0.000321166	-0.53201	0.000128201
-0.53151	-0.000321049	-0.53151	0.000127882
-0.53101	-0.000320568	-0.53101	0.000127974
-0.53051	-0.000319712	-0.5305	0.000127909
-0.53001	-0.000318931	-0.53	0.000127819
-0.52951	-0.000318968	-0.52951	0.000127457
-0.52901	-0.000319011	-0.52901	0.000127038
-0.52851	-0.000319038	-0.52851	0.0001268
-0.52801	-0.000318963	-0.52801	0.000126521
-0.52751	-0.000318482	-0.52751	0.000126429
-0.52701	-0.000318322	-0.52701	0.000126299
-0.52651	-0.000317872	-0.52651	0.000126271
-0.52601	-0.000317523	-0.52601	0.000126218
-0.52551	-0.000317482	-0.52551	0.000126092
-0.52501	-0.000317253	-0.52501	0.000125591
-0.52451	-0.000317163	-0.52451	0.000125424
-0.52401	-0.00031689	-0.52401	0.000124872
-0.52351	-0.000316699	-0.52351	0.000124489
-0.52301	-0.000315941	-0.52301	0.000123865
-0.52251	-0.000315093	-0.52251	0.000123459
-0.52201	-0.000314711	-0.52201	0.000123025
-0.52151	-0.000314484	-0.52151	0.000123098
-0.52101	-0.000314408	-0.52101	0.000123275
-0.52051	-0.000314284	-0.52051	0.00012356
-0.52001	-0.000313845	-0.52001	0.000123512
-0.51951	-0.000313203	-0.51951	0.000123294
-0.51901	-0.00031279	-0.51901	0.000122573
-0.51851	-0.000311858	-0.51851	0.000121936
-0.51801	-0.000311349	-0.51801	0.000121724
-0.51751	-0.00031118	-0.51751	0.000121759
-0.51701	-0.000311307	-0.51701	0.000121799
-0.51651	-0.000310995	-0.51651	0.000121825
-0.51601	-0.000311033	-0.51601	0.000121648
-0.51551	-0.000310764	-0.51551	0.00012133
-0.51501	-0.000310488	-0.51501	0.000120827
-0.51451	-0.000310385	-0.51451	0.000120063
-0.51401	-0.000310259	-0.51401	0.00011971
-0.51351	-0.000310083	-0.51351	0.000119691
-0.51301	-0.000309566	-0.51301	0.000119744
-0.51251	-0.000309394	-0.51251	0.000119802
-0.51201	-0.000309423	-0.51201	0.000119792
-0.51151	-0.000309375	-0.51151	0.000119312
-0.51101	-0.000308635	-0.51101	0.000118665
-0.51051	-0.000307694	-0.51051	0.000118449
-0.51001	-0.00030738	-0.51	0.000118485
-0.50951	-0.000307276	-0.5095	0.000118525
-0.50901	-0.000307141	-0.509	0.00011855
-0.50851	-0.000306799	-0.50851	0.000118273
-0.50801	-0.000306288	-0.50801	0.000117823
-0.50751	-0.00030582	-0.50751	0.000117848
-0.50701	-0.000305366	-0.50701	0.000117905
-0.50651	-0.000305016	-0.50651	0.000117932
-0.50601	-0.000305074	-0.50601	0.00011796
-0.50551	-0.000304977	-0.50551	0.000117879
-0.50501	-0.000304468	-0.50501	0.000117862
-0.50451	-0.000303922	-0.50451	0.000117487
-0.50401	-0.000303741	-0.504	0.000116865
-0.50351	-0.000303672	-0.50351	0.000116162
-0.50301	-0.000302863	-0.50301	0.000116225
-0.50251	-0.000301799	-0.50251	0.000116016
-0.50201	-0.000301047	-0.50201	0.000115968
-0.50151	-0.000300598	-0.50151	0.000115565
-0.50101	-0.000300548	-0.50101	0.000114835
-0.50051	-0.000300507	-0.50051	0.000114492
[truncated: 9,997 more rows]

[truncated: 68 more sheets: Fig.3F, Fig.3G, Fig.3H, Fig.4A, Fig.4B, Fig.4C, Fig.4D, Fig.4E, Fig.5A, Fig.5B, Fig.S1A, Fig.S1B, Fig.S1C, Fig.S1D, Fig.S2A, Fig.S2B, Fig.S2C, Fig.S2D, Fig.S2E, Fig.S2F …]
